# Supplementary material for: Multi-omic derived cell-type specific Alzheimer disease polygenic risk scores
Source: Neurobiol Aging. Author manuscript; Available in PMC 2026 Apr 14. (PMC13077728; doi:10.1016/j.neurobiolaging.2025.07.009)
Supplement: Supplementary Tables of Variants [file NIHMS2155189-supplement-Supplementary_Tables_of_Variants.xlsx]

## Sheet: Table_S8_sst_variants
Supplementary Table 8. Association of variants in the SST+ GABAergic neuron ct-ADPRS with neuritic plaque burden, amyloid β and AD status. MAF = minor allele frequency; beta = effect size; std. err = standard error.
RSID	LOC	MAF	Neuritic Plaque Burden			Amyloid Beta Density			AD Status		Locus
			Beta	Std. Err.	P-value	Beta	Std. Err.	P-value	Beta	P-value
rs3123592	chr1:2156118	0.1	0.0279	0.055	0.612	0.483	0.284	0.0896	0	0.4482	PRKCZ
rs11588149	chr1:4665436	0.07	-0.00229	0.0662	0.972	0.0605	0.345	0.861	0	0.2278	AJAP1
rs17436816	chr1:6144101	0.11	-0.0924	0.0535	0.0843	-0.113	0.278	0.683	0	0.8399	CHD5
rs9435102	chr1:6144206	0.48	-0.0606	0.0334	0.0695	-0.173	0.173	0.318	0	0.2054	CHD5
rs9434741	chr1:6157799	0.14	-0.0408	0.0465	0.38	-0.149	0.241	0.535	0	0.1305	CHD5
rs3789512	chr1:6269955	0.17	0.0826	0.0433	0.0565	0.504	0.224	0.0246	0	0.9604	ACOT7
rs6669509	chr1:9688387	0.47	-0.000885	0.0328	0.979	-0.317	0.171	0.0634	0	0.7053	PIK3CD
rs12030940	chr1:10957494	0.04	0.0601	0.0869	0.489	-0.157	0.449	0.727	-0.001	0.9224	C1orf127
rs2791653	chr1:11069791	0.23	0.0307	0.0392	0.434	0.0457	0.204	0.823	0	0.572	EXOSC10
rs7530509	chr1:11594434	0.14	0.0928	0.0471	0.0489	-0.017	0.244	0.945	0	0.8205	DISP3 / FBXO2
rs17037122	chr1:11629606	0.11	0.0235	0.0516	0.649	0.083	0.269	0.758	0	0.5913	FBXO2
rs1203630	chr1:13741356	0.25	0.0396	0.039	0.311	0.13	0.203	0.52	0	0.6771	PRDM2
rs2479084	chr1:15342319	0.08	-0.0464	0.0626	0.459	-0.435	0.324	0.18	0	0.7233	FHAD1
rs12562216	chr1:15407805	0.12	-0.0653	0.0497	0.189	-0.0419	0.258	0.871	0	0.8287	EFHD2 / FHAD1
rs4912138	chr1:19666992	0.2	0.0135	0.0409	0.742	-0.137	0.212	0.518	0	0.7231	HTR6
rs7515139	chr1:23421947	0.02	0.0404	0.12	0.736	-0.506	0.619	0.414	0	0.8075	TCEA3
rs10902649	chr1:25708000	0.04	-0.0421	0.085	0.62	-0.227	0.446	0.61	0	0.731	MAN1C1
rs34924059	chr1:26832353	0.18	0.00747	0.0432	0.863	-0.0719	0.225	0.749	0	0.8639	ZDHHC18
rs1338062	chr1:28796501	0.13	0.0147	0.0484	0.761	0.0643	0.25	0.797	0	0.7701	OPRD1 / YTHDF2
rs419335	chr1:28825332	0.32	0.0536	0.0344	0.119	0.351	0.178	0.049	0	0.314	OPRD1
rs12404526	chr1:29260191	0.1	-0.0162	0.0551	0.768	-0.0261	0.286	0.927	0	0.3995	PTPRU
rs618675	chr1:34684573	0.18	-0.0822	0.0424	0.0528	-0.0108	0.221	0.961	0	0.8837	SMIM12
rs12038040	chr1:34927289	0.03	-0.197	0.1	0.0492	-0.134	0.518	0.795	0	0.7126	DLGAP3
rs11263942	chr1:36728709	0.08	0.06	0.0601	0.318	0.207	0.312	0.508	0	0.2562	GRIK3
rs4653218	chr1:36731718	0.43	0.0444	0.0333	0.182	0.105	0.172	0.544	0	0.1179	GRIK3
rs4653219	chr1:36731851	0.32	0.048	0.0344	0.163	0.0607	0.178	0.734	0	0.6501	GRIK3
rs7545247	chr1:36736496	0.42	0.0543	0.0336	0.107	0.149	0.174	0.394	0	0.09881	GRIK3
rs3767087	chr1:36950668	0.06	-0.0916	0.0727	0.208	-0.369	0.379	0.33	0	0.08312	GRIK3
rs3894724	chr1:36965238	0.09	0.0068	0.0581	0.907	-0.192	0.3	0.522	0	0.8683	GRIK3
rs12119169	chr1:36965309	0.08	0.00109	0.0608	0.986	-0.234	0.314	0.456	0	0.4073	GRIK3
rs485719	chr1:37029001	0.1	0.0969	0.0535	0.0706	0.0223	0.277	0.936	0	0.4322	GRIK3
rs998176	chr1:37170516	0.38	0.0193	0.0342	0.574	-0.0639	0.177	0.718	0	0.497	GRIK3 / ZC3H12A
rs12140004	chr1:37238447	0.23	0.0622	0.0388	0.109	-0.0265	0.202	0.895	0	0.522	GRIK3 / ZC3H12A
rs10796896	chr1:37255473	0.24	0.096	0.0391	0.0142	-0.0992	0.203	0.626	0	0.7561	GRIK3 / ZC3H12A
rs823926	chr1:37282613	0.19	0.0963	0.0429	0.0249	0.0614	0.223	0.783	0	0.8503	GRIK3 / ZC3H12A
rs260970	chr1:39085570	0.21	-0.00817	0.0395	0.836	-0.0437	0.205	0.831	0	0.3467	MACF1
rs4660438	chr1:40585280	0.48	0.0115	0.0327	0.724	-0.308	0.169	0.0684	0	0.4737	RIMS3 / ZNF684
rs16865687	chr1:40585561	0.05	0.0327	0.073	0.655	0.447	0.38	0.239	0	0.5928	RIMS3 / ZNF684
rs12044786	chr1:40987208	0.26	-0.00813	0.0369	0.826	0.0594	0.192	0.757	0	0.4059	CTPS1
rs4453027	chr1:40987781	0.44	0.00771	0.0325	0.812	-0.0272	0.169	0.872	0	0.5587	CTPS1
rs12142006	chr1:41072153	0.08	0.0371	0.059	0.529	0.0485	0.306	0.874	0	0.3627	SCMH1
rs17372813	chr1:41673722	0.16	0.00837	0.0444	0.851	-0.128	0.23	0.579	0	0.09705	HIVEP3
rs942815	chr1:41874152	0.18	-0.012	0.0423	0.777	-0.015	0.221	0.946	0	0.3625	HIVEP3
rs12145783	chr1:42679786	0.11	-0.0329	0.0524	0.531	0.0764	0.272	0.779	0	0.3741	PPIH / YBX1
rs1572379	chr1:44903414	0.19	-0.0122	0.0413	0.768	0.111	0.214	0.605	0	0.001055	EIF2B3
rs4454479	chr1:45957883	0.3	-0.0214	0.0357	0.549	-0.168	0.185	0.365	0	0.6741	MAST2
rs4141964	chr1:46399368	0.37	0.0239	0.0341	0.484	0.074	0.176	0.675	0	0.1974	FAAH
rs8602	chr1:46557859	0.26	-0.0421	0.0371	0.256	0.0802	0.192	0.677	0	0.987	MKNK1
rs1060478	chr1:46584661	0.15	-0.0773	0.0448	0.0847	0.0268	0.233	0.908	0	0.3752	MKNK1
rs12747763	chr1:48873930	0.13	-0.00666	0.049	0.892	0.00557	0.254	0.983	0	0.4084	AGBL4
rs7514201	chr1:51946333	0.05	0.0659	0.0777	0.396	-0.14	0.402	0.727	0	0.8928	RAB3B
rs1316436	chr1:53376427	0.47	-0.018	0.0333	0.588	-0.197	0.172	0.255	0	0.4101	DMRTB1 / LRP8
rs12079858	chr1:53950025	0.12	0.00329	0.0508	0.948	-0.189	0.263	0.473	0	0.6696	LRRC42
rs4568858	chr1:57673622	0.48	0.0799	0.0323	0.0136	0.22	0.168	0.191	0	0.5574	DAB1
rs764742	chr1:57860522	0.13	0.00982	0.049	0.841	0.455	0.253	0.0724	0	0.6941	DAB1
rs2275859	chr1:61864681	0.06	-0.0525	0.0687	0.445	-0.0764	0.355	0.83	0.001	0.2858	PATJ
rs6696812	chr1:66634626	0.45	-0.0239	0.0334	0.474	-0.128	0.173	0.46	0	0.3348	SGIP1
rs10493438	chr1:68222014	0.1	0.0649	0.0559	0.246	0.33	0.29	0.255	0	0.821	WLS
rs1886906	chr1:68433374	0.33	0.00816	0.035	0.816	0.0513	0.182	0.778	0	0.5026	RPE65
rs12145904	chr1:68438259	0.11	-0.0142	0.0533	0.79	-0.4	0.277	0.148	0	0.4717	RPE65
rs522320	chr1:70143446	0.15	0.0698	0.0449	0.12	0.0653	0.233	0.779	0	0.3887	LRRC7
rs1506457	chr1:71414333	0.42	0.000136	0.0328	0.997	0.251	0.17	0.14	0	0.119	NEGR1
rs6694467	chr1:71426737	0.17	0.0231	0.0442	0.601	0.352	0.23	0.126	0	0.3318	NEGR1
rs11210470	chr1:74513293	0.01	-0.0125	0.15	0.934	-0.334	0.789	0.672	0	0.5545	FPGT-TNNI3K / TNNI3K
rs1867352	chr1:75473113	0.5	-0.00662	0.0327	0.84	-0.314	0.169	0.0638	0	0.151	SLC44A5
rs663893	chr1:76632349	0.06	-0.0238	0.0693	0.732	0.000498	0.36	0.999	0	0.7307	ST6GALNAC3
rs11162202	chr1:76762835	0.06	-0.129	0.067	0.0547	-0.329	0.348	0.345	0	0.5332	ST6GALNAC3 / ST6GALNAC5
rs17099662	chr1:76859439	0.03	-0.0426	0.102	0.677	-0.202	0.528	0.702	0	0.9398	ST6GALNAC5
rs4650534	chr1:81388243	0.47	0.0108	0.0325	0.74	-0.284	0.168	0.0914	0	0.9583	ADGRL2
rs6671535	chr1:81477760	0.04	0.0683	0.0788	0.386	0.417	0.407	0.306	0	0.5147	ADGRL2
rs3924702	chr1:81478003	0.15	-0.0155	0.0455	0.733	0.118	0.236	0.616	0	0.2418	ADGRL2
rs10493701	chr1:81681515	0.17	0.0247	0.0439	0.573	-0.0845	0.227	0.71	0	0.7095	ADGRL2
rs685707	chr1:81681538	0.32	0.0425	0.0346	0.219	0.24	0.179	0.181	0	0.5696	ADGRL2
rs558810	chr1:81681720	0.33	0.0417	0.0355	0.24	0.0747	0.184	0.685	0	0.9305	ADGRL2
rs385367	chr1:81949515	0.26	-0.0216	0.0376	0.567	-0.164	0.195	0.402	0	0.6579	ADGRL2
rs17131613	chr1:84346981	0.04	0.0799	0.0826	0.334	-0.0526	0.429	0.902	0	0.7386	SAMD13
rs17375358	chr1:84599454	0.08	-0.0681	0.0587	0.246	-0.433	0.305	0.156	0	0.6077	CTBS / SSX2IP
rs2911597	chr1:84600086	0.24	0.0467	0.0378	0.217	-0.0898	0.196	0.647	0	0.4131	CTBS / SSX2IP
rs9661716	chr1:84740646	0.03	-0.113	0.0983	0.249	-1.1	0.511	0.0321	0	0.3801	LPAR3 / SSX2IP
rs535351	chr1:89260909	0.25	0.0158	0.0378	0.675	0.371	0.195	0.0579	0	0.9066	GBP5
rs6604055	chr1:91781908	0.48	-0.0441	0.0325	0.175	-0.058	0.169	0.731	0	0.3443	TGFBR3
rs4658269	chr1:91782097	0.3	-0.0121	0.0364	0.74	0.199	0.189	0.292	0	0.4478	TGFBR3
rs6691098	chr1:91795812	0.22	-0.0955	0.0399	0.0169	-0.277	0.207	0.182	0	0.5542	TGFBR3
rs7355067	chr1:92037574	0.47	-0.0701	0.0333	0.0355	-0.17	0.173	0.326	0	0.8196	EPHX4
rs17131593	chr1:92037781	0.23	0.0434	0.0394	0.27	-0.0117	0.204	0.954	0	0.3874	EPHX4
rs17110111	chr1:93576650	0.21	0.0689	0.0415	0.0967	0.294	0.215	0.172	0.001	0.0139	BCAR3
rs9660123	chr1:98675448	0.28	-0.0318	0.0363	0.381	0.116	0.188	0.536	0	0.8911	SNX7
rs1416888	chr1:99573773	0.08	-0.0344	0.0597	0.565	-0.0474	0.31	0.879	0	0.8577	PALMD
rs839879	chr1:108985239	0.1	-0.0465	0.0555	0.403	0.0707	0.288	0.806	0	0.2141	WDR47
rs676385	chr1:109162400	0.29	0.00543	0.0356	0.879	-0.0104	0.185	0.955	0	0.9649	ELAPOR1
rs600711	chr1:109231404	0.09	-0.0185	0.0559	0.741	-0.241	0.29	0.407	0	0.5671	SARS1
rs3860223	chr1:110582859	0.22	-0.0347	0.039	0.373	-0.296	0.202	0.142	0	0.7926	KCNA2
rs2797533	chr1:110644162	0.33	0.0218	0.035	0.534	0.145	0.182	0.426	0	0.2519	KCNA2 / KCNA3
rs1994918	chr1:110747400	0.08	0.117	0.061	0.0563	0.0272	0.317	0.932	0	0.3937	CD53 / KCNA3
rs11102347	chr1:111849187	0.1	-0.0491	0.0545	0.367	-0.365	0.282	0.196	0	0.9679	KCND3
rs17028939	chr1:111883175	0.1	-0.00564	0.0543	0.917	0.328	0.281	0.242	0	0.8351	KCND3
rs2034124	chr1:111909059	0.43	0.00742	0.0341	0.828	0.0932	0.177	0.599	0	0.9646	KCND3
rs12135167	chr1:111909403	0.07	0.0603	0.064	0.346	0.546	0.331	0.0992	0	0.2943	KCND3
rs1176389	chr1:116480809	0.24	0.0507	0.0383	0.186	0.108	0.199	0.588	0	0.7501	ATP1A1 / CD58
rs12127324	chr1:116664624	0.07	-0.0258	0.0653	0.693	-0.0176	0.338	0.958	0	0.4453	IGSF3
rs1877465	chr1:117301629	0.19	0.00864	0.0425	0.839	-0.212	0.22	0.336	0	0.6894	MAN1A2 / VTCN1
rs11586691	chr1:151799191	0.49	0.0508	0.0329	0.123	-0.035	0.171	0.838	0	0.9424	LINGO4 / TDRKH
rs2296373	chr1:156416995	0.05	-0.0406	0.0781	0.603	0.0218	0.404	0.957	0	0.9508	MEF2D / RHBG
rs16837386	chr1:156425952	0.14	-0.0483	0.0482	0.316	0.0582	0.25	0.816	0	0.656	MEF2D / RHBG
rs3806412	chr1:156706761	0.39	0.00798	0.0334	0.811	0.115	0.173	0.505	0	0.4999	CRABP2
rs11265204	chr1:159470123	0.46	-0.0123	0.0328	0.707	-0.012	0.17	0.944	0	0.5228	OR10J1 / OR10J5
rs17457052	chr1:162169081	0.05	-0.117	0.0781	0.133	0.238	0.404	0.556	0	0.5875	NOS1AP
rs12046924	chr1:162324492	0.32	-0.0139	0.0355	0.696	-0.3	0.184	0.102	0	0.4715	NOS1AP
rs12143203	chr1:164698360	0.49	0.00343	0.0326	0.916	-0.0566	0.169	0.738	0	0.9365	PBX1
rs4657371	chr1:164707459	0.03	0.0392	0.104	0.705	-0.392	0.535	0.464	0	0.8176	PBX1
rs1780341	chr1:164708025	0.28	-0.0157	0.0365	0.666	0.102	0.189	0.592	0	0.9027	PBX1
rs1844294	chr1:164709687	0.48	-0.00389	0.0329	0.906	0.0454	0.17	0.79	0	0.3486	PBX1
rs7521521	chr1:164768312	0.4	-0.0104	0.0343	0.761	-0.108	0.178	0.545	0	0.2921	PBX1
rs7521528	chr1:164768351	0.4	-0.00968	0.0343	0.778	-0.107	0.178	0.546	0	0.366	PBX1
rs6698973	chr1:166119774	0.27	-0.0197	0.0376	0.6	0.297	0.194	0.127	0	0.865	FAM78B
rs2268555	chr1:168372597	0.08	-0.0316	0.0599	0.598	0.173	0.312	0.579	0	0.1774	TBX19 / XCL2
rs2255438	chr1:168392629	0.38	-0.0038	0.0339	0.911	-0.179	0.176	0.31	0	0.02813	TBX19 / XCL2
rs10918912	chr1:168505956	0.07	-0.0583	0.0634	0.358	0.0191	0.329	0.954	0	0.4472	XCL2
rs7556321	chr1:168590894	0.34	0.0285	0.034	0.402	0.0812	0.176	0.644	0	0.6428	XCL1
rs990128	chr1:168844045	0.39	0.00348	0.033	0.916	0.118	0.172	0.493	0	0.4685	ATP1B1 / DPT
rs3753299	chr1:169207781	0.02	0.086	0.118	0.468	0.847	0.612	0.167	-0.001	0.1202	ATP1B1 / NME7
rs7555335	chr1:176903198	0.16	-0.0423	0.0445	0.342	-0.372	0.23	0.107	0	0.2149	ASTN1
rs7521610	chr1:177104019	0.43	-0.00654	0.0328	0.842	0.0779	0.17	0.647	0	0.899	ASTN1
rs760688	chr1:177225914	0.29	-0.033	0.0367	0.369	-0.0819	0.191	0.667	0	0.8445	BRINP2
rs1879563	chr1:177235766	0.38	-0.00531	0.0341	0.876	0.203	0.176	0.25	0	0.2568	BRINP2
rs7551092	chr1:177424705	0.47	0.059	0.0335	0.0783	-0.0318	0.174	0.855	0	0.0774	BRINP2
rs10913339	chr1:177425051	0.15	-0.0137	0.0451	0.762	0.351	0.233	0.132	0	0.3473	BRINP2
rs16851250	chr1:177426529	0.09	-0.0491	0.0569	0.389	0.173	0.295	0.557	0	0.2041	BRINP2
rs2493864	chr1:178575868	0.4	-0.0709	0.0336	0.0353	-0.232	0.174	0.184	0	0.4712	TEX35
rs1320515	chr1:181550918	0.2	-0.0151	0.0406	0.71	-0.0241	0.21	0.909	0	0.5117	CACNA1E
rs12401841	chr1:184503763	0.18	-0.00326	0.0436	0.94	-0.226	0.226	0.318	0	0.2462	C1orf21
rs2361453	chr1:202367186	0.49	-0.026	0.0326	0.425	-0.0858	0.169	0.612	0	0.9	PPP1R12B
rs2050935	chr1:203362419	0.22	-0.0497	0.0389	0.202	-0.378	0.202	0.0616	0	0.8939	FMOD
rs1548272	chr1:204860106	0.07	-0.0274	0.0652	0.675	-0.176	0.337	0.603	0	0.00264	NFASC
rs7550921	chr1:204893516	0.07	-0.0536	0.0666	0.421	-0.126	0.345	0.715	-0.001	0.005722	NFASC
rs10900434	chr1:204923201	0.18	-0.0437	0.0428	0.307	-0.234	0.222	0.292	0	0.2468	NFASC
rs10751435	chr1:205349193	0.4	0.00744	0.033	0.821	-0.0641	0.171	0.708	0	0.9571	KLHDC8A
rs12122704	chr1:205373322	0.09	-0.0209	0.0555	0.707	-0.336	0.287	0.242	0	0.2608	LEMD1
rs12402771	chr1:205374520	0.3	0.0576	0.0358	0.108	0.226	0.186	0.223	0	0.3361	LEMD1
rs11119916	chr1:206422948	0.01	-0.018	0.141	0.898	-0.128	0.739	0.863	0	0.855	SRGAP2
rs742253	chr1:209585700	0.19	-0.00699	0.0414	0.866	-0.0912	0.214	0.671	0	0.3698	CAMK1G
rs713074	chr1:209590628	0.33	-0.0487	0.0346	0.159	0.134	0.179	0.455	0	0.2814	CAMK1G
rs1319072	chr1:209854309	0.18	0.0123	0.0429	0.775	0.302	0.222	0.174	0	0.9622	UTP25
rs9429829	chr1:209937184	0.43	-0.0117	0.0334	0.727	-0.216	0.173	0.213	0	0.2208	SYT14
rs9429830	chr1:209937192	0.43	-0.00981	0.0334	0.769	-0.218	0.173	0.208	0	0.2015	SYT14
rs10465688	chr1:210624798	0.26	-0.0319	0.0375	0.395	0.0514	0.194	0.791	0	0.305	HHAT
rs4504959	chr1:210628535	0.09	-0.00965	0.0581	0.868	-0.208	0.3	0.488	0	0.01636	HHAT
rs2363561	chr1:215081964	0.37	0.0132	0.0332	0.691	0.0151	0.172	0.93	0	0.2498	KCNK2
rs3738336	chr1:220145768	0.18	-0.0111	0.0421	0.792	-0.0145	0.219	0.947	-0.001	0.135	IARS2
rs11118515	chr1:220300682	0.11	-0.165	0.0528	0.00184	-0.785	0.274	0.00427	0	0.2055	RAB3GAP2
rs1566387	chr1:224616085	0.42	0.0493	0.034	0.147	0.0712	0.176	0.686	0	0.753	CNIH3
rs1801783	chr1:226993157	0.3	-0.0217	0.0368	0.556	-0.0795	0.191	0.677	0	0.583	CDC42BPA
rs17599139	chr1:230495203	0.07	-0.03	0.0656	0.647	0.317	0.34	0.351	0	0.318	COG2 / PGBD5
rs853010	chr1:230495279	0.24	-0.0012	0.0387	0.975	-0.164	0.2	0.413	0	0.6271	COG2 / PGBD5
rs3924318	chr1:230971830	0.29	-0.0298	0.0358	0.406	-0.268	0.186	0.149	0	0.9559	TTC13
rs3924320	chr1:230972094	0.29	-0.0286	0.0358	0.424	-0.262	0.186	0.159	0	0.9501	TTC13
rs16858694	chr1:233127197	0.09	-0.0477	0.0579	0.41	-0.208	0.301	0.489	0	0.7838	PCNX2
rs6691107	chr1:233127221	0.03	-0.137	0.106	0.197	-0.249	0.552	0.653	0	0.4643	PCNX2
rs16834617	chr1:236953272	0.02	0.127	0.119	0.287	0.857	0.617	0.165	0	0.7862	MT1HL1 / MTR
rs1252169	chr1:236979030	0.15	0.0345	0.0455	0.448	0.331	0.236	0.161	0	0.8314	MT1HL1 / MTR
rs16834810	chr1:237095499	0.03	-0.00604	0.102	0.953	0.0641	0.527	0.903	0	0.9136	RYR2
rs10449289	chr1:237170370	0.35	0.00854	0.0341	0.802	0.00282	0.177	0.987	0	0.658	RYR2
rs2111736	chr1:237211538	0.26	0.00724	0.0373	0.846	0.161	0.194	0.405	0	0.1382	RYR2
rs2618717	chr1:237569032	0.28	0.0189	0.037	0.61	-0.205	0.191	0.284	0	0.4038	RYR2
rs2790347	chr1:237801743	0.41	0.0105	0.0338	0.757	-0.185	0.175	0.291	0	0.2746	RYR2
rs11806655	chr1:239550173	0.45	0.0726	0.0336	0.0309	0.00885	0.175	0.96	0	0.4491	CHRM3
rs10925915	chr1:239550359	0.45	0.0726	0.0336	0.0309	0.00885	0.175	0.96	0	0.4651	CHRM3
rs16839215	chr1:239973210	0.07	-0.118	0.0658	0.0728	-0.0933	0.341	0.784	0	0.6472	CHRM3 / FMN2
rs4658734	chr1:245263357	0.49	-0.00882	0.032	0.783	-0.196	0.166	0.238	0	0.5753	KIF26B
rs1069216	chr1:245415357	0.47	0.0386	0.0323	0.233	0.148	0.168	0.377	0	0.3888	KIF26B
rs1173650	chr1:245415390	0.32	0.0361	0.0342	0.292	0.0721	0.177	0.685	0	0.7205	KIF26B
rs6704326	chr1:245415484	0.16	-0.0297	0.0444	0.505	-0.00731	0.231	0.975	0	0.6692	KIF26B
rs1173651	chr1:245415538	0.32	0.0352	0.0342	0.304	0.0655	0.177	0.712	0	0.7115	KIF26B
rs482041	chr1:245440668	0.12	-0.0196	0.0495	0.693	0.0309	0.256	0.904	0	0.137	KIF26B
rs2298107	chr1:245449252	0.21	-0.111	0.0402	0.00579	-0.663	0.208	0.0015	0	0.9346	KIF26B
rs6702056	chr1:245587875	0.43	0.00345	0.0337	0.918	-0.124	0.174	0.478	0	0.6185	KIF26B
rs6687221	chr1:245777032	0.29	-0.0221	0.0365	0.546	-0.13	0.189	0.492	0	0.3447	SMYD3
rs12037922	chr1:245961389	0.11	-0.0699	0.0526	0.184	-0.162	0.273	0.552	0	0.9353	SMYD3
rs10802347	chr1:246210966	0.33	0.0128	0.0358	0.721	0.0778	0.186	0.675	0	0.9727	SMYD3
rs12143941	chr1:246211059	0.18	-0.0231	0.0436	0.597	-0.209	0.227	0.358	0	0.1478	SMYD3
rs6665003	chr1:246404248	0.48	0.0203	0.0332	0.542	0.0893	0.173	0.605	0	0.4395	SMYD3
rs10802432	chr1:246691560	0.36	0.0131	0.0354	0.712	0.201	0.184	0.276	0	0.9218	CNST / SCCPDH
rs10157379	chr1:247442297	0.37	-0.0274	0.0336	0.414	-0.00236	0.174	0.989	0	0.1605	NLRP3
rs4072464	chr2:1825002	0.4	0.021	0.0344	0.542	-0.0816	0.178	0.647	0	0.5513	MYT1L
rs1432539	chr2:1916075	0.15	-0.0037	0.0466	0.937	0.095	0.241	0.694	0	0.1529	MYT1L
rs3748988	chr2:1943142	0.33	0.00564	0.0355	0.874	0.236	0.184	0.2	0	0.07978	MYT1L
rs3748989	chr2:1943196	0.09	-0.0309	0.0572	0.589	-0.00549	0.297	0.985	0	0.6403	MYT1L
rs891878	chr2:1988852	0.47	-0.045	0.0327	0.17	-0.0929	0.17	0.585	0	0.2029	MYT1L
rs17338519	chr2:2167333	0.11	-0.00455	0.0531	0.932	-0.0215	0.275	0.938	0	0.3437	MYT1L
rs1031349	chr2:2614385	0.37	-0.00275	0.0341	0.936	0.0853	0.177	0.629	0	0.7938	EIPR1 / MYT1L
rs1031350	chr2:2614466	0.37	-0.000867	0.0342	0.98	0.0766	0.177	0.665	0	0.7584	EIPR1 / MYT1L
rs17040731	chr2:3025270	0.14	-0.106	0.0457	0.0205	-0.23	0.237	0.334	0	0.5703	EIPR1
rs10188932	chr2:3257402	0.04	-0.0747	0.0911	0.412	-0.723	0.471	0.125	0	0.7482	EIPR1
rs10193454	chr2:3453326	0.13	0.0705	0.0471	0.134	0.41	0.244	0.0926	0	0.7311	TRAPPC12
rs6714502	chr2:11391764	0.47	0.0191	0.0329	0.561	-0.0754	0.17	0.658	0	0.8285	E2F6 / ROCK2
rs4292073	chr2:11449236	0.37	0.0322	0.0344	0.35	-0.00633	0.178	0.972	0	0.649	E2F6
rs7573656	chr2:16554164	0.28	0.0251	0.0369	0.496	0.267	0.191	0.162	0	0.4154	CYRIA
rs9306898	chr2:16775267	0.07	-0.0363	0.0621	0.559	-0.305	0.322	0.343	0	0.7166	CYRIA
rs11682177	chr2:16775613	0.17	0.0272	0.0441	0.538	-0.162	0.228	0.48	0	0.8653	CYRIA
rs1024914	chr2:16778556	0.14	0.026	0.0479	0.587	-0.0889	0.248	0.72	0	0.8742	CYRIA
rs1033297	chr2:17587345	0.28	-0.084	0.0372	0.0241	-0.282	0.193	0.145	0	0.1209	VSNL1
rs1806645	chr2:17966402	0.07	-0.0618	0.0614	0.315	-0.149	0.32	0.642	0	0.635	KCNS3
rs1806644	chr2:17966627	0.44	-0.0462	0.033	0.162	-0.0967	0.172	0.574	0	0.6932	KCNS3
rs9679195	chr2:20678959	0.11	-0.0568	0.0522	0.277	-0.804	0.269	0.00291	0	0.5216	GDF7
rs7255	chr2:20679060	0.46	-0.0745	0.0322	0.0208	-0.33	0.167	0.049	0	0.4909	GDF7
rs7567950	chr2:22795857	0.03	0.0895	0.0916	0.329	0.15	0.476	0.753	0.001	0.6747	KLHL29 / TDRD15
rs2164411	chr2:25230037	0.18	-0.0145	0.0431	0.736	0.0838	0.224	0.708	0	0.5492	DNMT3A
rs4665856	chr2:26492641	0.37	0.0324	0.0351	0.357	0.32	0.182	0.079	0	0.2344	OTOF
rs2593477	chr2:30680073	0.44	0.00934	0.0331	0.778	-0.0247	0.171	0.886	0	0.113	CAPN13 / LCLAT1
rs13390062	chr2:31126417	0.02	-0.0598	0.114	0.601	0.0111	0.592	0.985	0	0.5989	GALNT14
rs13427860	chr2:31126616	0.04	-0.0316	0.0851	0.71	-0.249	0.44	0.572	0	0.6663	GALNT14
rs7570974	chr2:37376105	0.05	0.0263	0.0777	0.735	-0.379	0.403	0.347	0	0.1041	QPCT
rs17020624	chr2:37376242	0.05	0.0318	0.0769	0.679	-0.216	0.399	0.589	0	0.08977	QPCT
rs10168778	chr2:37571484	0.27	0.0252	0.0365	0.49	0.311	0.189	0.1	0	0.2142	CDC42EP3 / QPCT
rs1965752	chr2:38716467	0.03	0.0189	0.0998	0.85	0.597	0.516	0.247	0	0.653	GALM
rs938659	chr2:45736761	0.47	0.0255	0.033	0.439	-0.0528	0.171	0.758	0	0.6483	PRKCE
rs13404751	chr2:45770070	0.29	-0.0613	0.0365	0.0936	-0.38	0.189	0.0451	0	0.2883	PRKCE
rs13404973	chr2:45770272	0.22	-0.0473	0.0402	0.24	-0.247	0.208	0.236	0	0.3337	PRKCE
rs4953252	chr2:45770287	0.31	-0.0724	0.036	0.0446	-0.448	0.186	0.0164	0	0.3353	PRKCE
rs11903923	chr2:46031802	0.15	0.0465	0.0457	0.309	0.266	0.237	0.262	0	0.1638	PRKCE
rs1867822	chr2:46803585	0.42	-0.00686	0.0328	0.834	-0.0272	0.171	0.873	0	0.185	SOCS5
rs2570515	chr2:47069943	0.27	0.0583	0.0377	0.123	0.138	0.196	0.482	0	0.1168	STPG4 / TTC7A
rs6544992	chr2:47488805	0.27	0.00456	0.0368	0.901	-0.0766	0.191	0.689	0	0.8141	MSH2
rs11898012	chr2:54550439	0.29	-0.00859	0.0362	0.812	0.212	0.187	0.259	0	0.3824	SPTBN1
rs2971883	chr2:54678559	0.27	-0.0237	0.0376	0.529	0.0746	0.195	0.702	0	0.1864	SPTBN1
rs2941589	chr2:54678641	0.16	-0.0242	0.0449	0.59	-0.046	0.233	0.843	0	0.2753	SPTBN1
rs2589072	chr2:55338711	0.41	0.00654	0.0337	0.846	0.308	0.174	0.0777	0	0.9721	CCDC88A
rs2215896	chr2:59290851	0.38	-0.00109	0.0345	0.975	0.0047	0.179	0.979	0	0.6517	BCL11A / FANCL
rs12468345	chr2:59291535	0.35	0.026	0.0349	0.456	0.32	0.181	0.077	0	0.6957	BCL11A / FANCL
rs733628	chr2:60475631	0.1	-0.00787	0.054	0.884	0.0377	0.28	0.893	0	0.5761	BCL11A
rs356991	chr2:60517737	0.29	-0.029	0.0357	0.416	-0.0708	0.185	0.702	0	0.005449	BCL11A
rs76673	chr2:60521943	0.29	-0.0335	0.0357	0.349	-0.132	0.185	0.477	0	0.007834	BCL11A
rs76674	chr2:60521974	0.29	-0.0335	0.0357	0.349	-0.132	0.185	0.477	0	0.008658	BCL11A
rs12328348	chr2:60558802	0.48	0.00723	0.0331	0.827	0.0879	0.172	0.609	0	0.3226	BCL11A
rs17537498	chr2:60672327	0.12	0.0207	0.0508	0.684	0.273	0.263	0.299	0	0.6589	BCL11A / PAPOLG
rs13001021	chr2:60672397	0.16	-0.0364	0.0468	0.437	-0.119	0.243	0.625	0	0.8923	BCL11A / PAPOLG
rs6546107	chr2:64876680	0.47	0.000842	0.0327	0.979	-0.196	0.169	0.246	0	0.2754	SERTAD2 / SLC1A4
rs1420185	chr2:65088769	0.34	0.0477	0.0349	0.172	-0.0178	0.181	0.922	0	0.4196	RAB1A
rs6546375	chr2:68340557	0.3	0.015	0.0355	0.674	-0.115	0.184	0.533	0	0.4429	CNRIP1 / PLEK
rs2165921	chr2:68340927	0.3	0.0115	0.0355	0.747	-0.129	0.184	0.485	0	0.3395	CNRIP1 / PLEK
rs4077467	chr2:69100224	0.06	-0.0412	0.068	0.545	0.11	0.354	0.756	0.001	0.001565	ANTXR1
rs6718376	chr2:69529583	0.09	0.0166	0.0555	0.765	0.466	0.287	0.105	0	0.5124	AAK1
rs6546548	chr2:69789890	0.43	0.0774	0.0323	0.0169	0.499	0.167	0.00297	0	0.2344	ANXA4
rs897120	chr2:69933850	0.44	0.0535	0.033	0.106	0.487	0.171	0.00444	0	0.5936	MXD1
rs10496176	chr2:69946497	0.15	0.026	0.045	0.564	0.418	0.233	0.0732	0	0.716	ASPRV1 / MXD1
rs828847	chr2:74126313	0.22	0.0391	0.0393	0.319	0.0714	0.204	0.726	0	0.2726	BOLA3
rs11126551	chr2:76685159	0.25	0.0162	0.0383	0.672	0.226	0.199	0.258	0	0.8975	LRRTM4
rs7596307	chr2:80059855	0.43	0.0125	0.0336	0.71	0.288	0.174	0.0976	0	0.7637	CTNNA2
rs1542646	chr2:80062083	0.5	0.0208	0.0338	0.539	0.197	0.175	0.261	0	0.8634	CTNNA2
rs3770069	chr2:86135951	0.15	0.0147	0.0465	0.752	-0.112	0.241	0.643	0	0.866	PTCD3
rs11883727	chr2:86492028	0.08	0.0297	0.0615	0.629	0.102	0.318	0.748	0	0.488	KDM3A
rs1018311	chr2:86675894	0.13	0.0465	0.05	0.353	0.0604	0.259	0.816	0	0.08488	RNF103-CHMP3
rs1913671	chr2:88600365	0.32	-0.0456	0.0353	0.196	-0.157	0.183	0.391	0	0.4161	EIF2AK3
rs13399675	chr2:98172889	0.02	-0.0477	0.111	0.668	0.138	0.575	0.81	-0.001	0.1094	VWA3B
rs13385547	chr2:98931870	0.19	-0.0148	0.0418	0.723	-0.0401	0.217	0.854	0	0.8393	CRACDL
rs1453564	chr2:98947965	0.29	0.0298	0.035	0.394	-0.208	0.181	0.251	0	0.8376	CRACDL
rs7590354	chr2:99881381	0.38	-0.00773	0.0347	0.824	0.327	0.18	0.0691	0	0.731	AFF3
rs2043006	chr2:99881666	0.15	0.056	0.0454	0.218	-0.122	0.235	0.606	0	0.7063	AFF3
rs17027255	chr2:102473668	0.29	0.0434	0.0363	0.233	0.193	0.188	0.306	0	0.9723	SLC9A4
rs2058612	chr2:102616171	0.44	-0.00629	0.0341	0.854	0.0564	0.177	0.75	0	0.6347	SLC9A2
rs2215945	chr2:102635232	0.45	0.00202	0.0349	0.954	-0.0937	0.181	0.605	0	0.3248	SLC9A2
rs17775170	chr2:102635468	0.22	-0.0163	0.0401	0.684	-0.0023	0.208	0.991	0	0.465	SLC9A2
rs6756408	chr2:102683178	0.02	-0.0976	0.117	0.404	-0.256	0.605	0.673	0	0.6896	SLC9A2
rs1110143	chr2:104749707	0.25	-0.0587	0.039	0.133	-0.389	0.202	0.0544	0	0.5587	POU3F3
rs10180415	chr2:106274713	0.03	-0.0954	0.0934	0.307	-0.447	0.486	0.358	0	0.3024	RGPD3 / UXS1
rs10864872	chr2:111676566	0.08	-0.00615	0.0581	0.916	0.253	0.301	0.402	0	0.1299	ANAPC1
rs12472611	chr2:115207035	0.48	-0.00581	0.0331	0.861	-0.00959	0.171	0.955	0	0.05373	DPP10
rs10432608	chr2:120414350	0.4	-0.0177	0.033	0.592	0.0614	0.171	0.72	0	0.6948	INHBB
rs780031	chr2:124269698	0.33	0.0356	0.0353	0.314	0.244	0.183	0.184	0	0.1746	CNTNAP5
rs730668	chr2:124911988	0.11	-0.00288	0.0518	0.956	-0.365	0.268	0.174	0	0.0765	CNTNAP5
rs4377367	chr2:130967332	0.16	0.0303	0.0436	0.487	0.085	0.226	0.707	0	0.2354	ARHGEF4
rs4954148	chr2:134492091	0.16	-0.00234	0.0441	0.958	-0.374	0.228	0.101	0	0.9229	TMEM163
rs13423475	chr2:145303290	0.11	0.0763	0.0519	0.141	0.145	0.269	0.59	0	0.3877	ZEB2
rs6755393	chr2:151845523	0.06	0.175	0.071	0.0138	0.48	0.369	0.193	0	0.6593	CACNB4
rs13421962	chr2:151892099	0.26	0.0278	0.0376	0.461	-0.00621	0.195	0.975	0	0.8891	CACNB4
rs12465422	chr2:152063612	0.44	0.0353	0.0327	0.281	-0.0165	0.169	0.922	0	0.9374	CACNB4
rs2667021	chr2:159968670	0.01	-0.0342	0.163	0.833	0.978	0.839	0.244	0	0.332	PLA2R1
rs17727965	chr2:161708493	0.03	0.0314	0.0905	0.729	-0.244	0.468	0.602	0	0.6741	SLC4A10
rs2084543	chr2:161839904	0.07	-0.134	0.0639	0.0359	-0.263	0.331	0.427	0	0.8485	SLC4A10
rs1439807	chr2:165143358	0.22	-0.0359	0.0393	0.362	-0.148	0.204	0.47	0	0.4231	SCN3A
rs10497262	chr2:165499251	0.24	0.038	0.0389	0.33	0.107	0.202	0.595	0	0.9992	CSRNP3
rs16851176	chr2:165864109	0.11	-0.115	0.0511	0.0248	-0.207	0.266	0.435	0	0.1537	TTC21B
rs16851178	chr2:165864233	0.12	-0.115	0.0507	0.024	-0.15	0.263	0.569	0	0.1612	TTC21B
rs1897339	chr2:167551928	0.06	0.015	0.0685	0.827	0.181	0.354	0.609	0	0.6168	B3GALT1
rs7557806	chr2:168482319	0.35	0.0316	0.0347	0.363	-0.175	0.18	0.33	0	0.08932	CERS6
rs10202908	chr2:168521782	0.34	0.0385	0.0351	0.272	-0.262	0.182	0.15	0	0.1525	CERS6
rs16857801	chr2:170155169	0.25	0.0721	0.0382	0.0593	0.0647	0.198	0.744	0	0.1928	MYO3B
rs10497361	chr2:170274573	0.07	-0.00326	0.0623	0.958	0.178	0.323	0.581	0	0.6759	MYO3B
rs731951	chr2:170420293	0.28	0.0257	0.0371	0.489	0.111	0.192	0.566	0	0.2397	MYO3B
rs6758704	chr2:171798587	0.28	0.0469	0.037	0.205	0.0477	0.192	0.804	0	0.8361	SLC25A12
rs788163	chr2:172066831	0.29	-0.063	0.0361	0.0812	0.0206	0.188	0.913	0	0.5661	METAP1D
rs788158	chr2:172078169	0.27	0.0535	0.036	0.137	0.353	0.186	0.0584	0	0.878	METAP1D
rs16859964	chr2:172078623	0.2	-0.0367	0.0404	0.363	-0.229	0.209	0.273	0	0.6238	METAP1D
rs6740977	chr2:176780394	0.08	0.0138	0.0584	0.813	0.113	0.302	0.709	0	0.7315	HNRNPA3 / MTX2
rs4894239	chr2:177073153	0.08	-0.0272	0.06	0.651	-0.0511	0.31	0.869	0	0.4247	HNRNPA3
rs10497463	chr2:177073198	0.12	-0.0073	0.0502	0.884	-0.0413	0.26	0.874	0	0.411	HNRNPA3
rs17632770	chr2:177073486	0.04	-0.0363	0.0894	0.685	0.585	0.462	0.206	0	0.9741	HNRNPA3
rs333989	chr2:178266104	0.23	-0.0561	0.0385	0.145	-0.215	0.2	0.282	0	0.9187	OSBPL6
rs7572482	chr2:191150346	0.32	0.00374	0.0353	0.916	0.0523	0.183	0.775	0	0.3961	STAT4
rs11686737	chr2:191790881	0.26	-0.0623	0.0378	0.0996	0.117	0.196	0.552	0	0.08826	CAVIN2 / NABP1
rs13393294	chr2:192085169	0.12	-0.0241	0.0511	0.637	0.107	0.264	0.686	0	0.1428	TMEFF2
rs17366241	chr2:196142942	0.13	0.0676	0.0482	0.161	-0.0535	0.25	0.831	0	0.5099	STK17B
rs6434851	chr2:196416110	0.03	-0.118	0.0993	0.234	-0.0611	0.514	0.905	0	0.7914	HECW2
rs17445774	chr2:199994526	0.31	0.028	0.0348	0.421	0.1	0.181	0.58	0	0.05923	MAIP1
rs11681902	chr2:202019105	0.09	-0.0415	0.0584	0.478	-0.0132	0.302	0.965	0	0.6439	FZD7
rs725822	chr2:206867389	0.36	0.0806	0.0341	0.0183	0.0167	0.177	0.925	0	0.9261	CPO / FASTKD2
rs12620896	chr2:211204369	0.27	0.0509	0.0365	0.164	0.196	0.189	0.3	0	0.3228	ERBB4
rs10188775	chr2:211204460	0.37	-0.0712	0.0332	0.032	-0.514	0.172	0.00282	0	0.5716	ERBB4
rs1805382	chr2:216130868	0.05	0.0105	0.0774	0.892	-0.145	0.402	0.717	0	0.2248	XRCC5
rs2030493	chr2:216344415	0.37	-0.0519	0.034	0.127	0.0242	0.177	0.891	0	0.8673	MARCHF4
rs10932655	chr2:216345016	0.44	-0.0341	0.0332	0.304	-0.102	0.173	0.554	0	0.7748	MARCHF4
rs17551014	chr2:216365755	0.1	0.0148	0.0551	0.789	-0.317	0.286	0.268	0	0.3234	MARCHF4
rs1510839	chr2:216369017	0.42	-0.0169	0.0335	0.615	-0.132	0.174	0.449	0	0.3728	MARCHF4
rs1510840	chr2:216369085	0.42	-0.0176	0.0335	0.599	-0.131	0.174	0.453	0	0.344	MARCHF4
rs16859497	chr2:219041645	0.06	0.0359	0.0704	0.61	0.298	0.365	0.415	0	0.7444	CFAP65
rs748515	chr2:219446317	0.41	-0.0456	0.0347	0.189	-0.138	0.18	0.443	0	0.9972	SPEG
rs17471826	chr2:219745000	0.06	-0.0969	0.0691	0.161	-0.0192	0.36	0.957	0	0.4208	SLC4A3
rs6711869	chr2:219745089	0.22	-0.0128	0.0402	0.751	-0.303	0.209	0.148	0	0.5489	SLC4A3
rs13016645	chr2:219828260	0.12	-0.0932	0.0505	0.0651	-0.254	0.262	0.332	0	0.4335	SLC4A3
rs951679	chr2:234230854	0.48	-0.0288	0.0332	0.385	-0.338	0.172	0.0493	0	0.4754	ARL4C / SPP2
rs1519186	chr2:234258082	0.15	0.0385	0.0456	0.399	0.523	0.236	0.0268	0	0.4767	ARL4C / SPP2
rs1878971	chr2:234258117	0.32	-0.00554	0.0352	0.875	-0.0265	0.182	0.884	0	0.9002	ARL4C / SPP2
rs4258786	chr2:234285602	0.14	0.0465	0.0462	0.314	0.57	0.239	0.0172	0	0.15	ARL4C / SPP2
rs10803620	chr2:234522080	0.16	0.00981	0.0453	0.828	0.0607	0.235	0.796	0	0.591	ARL4C
rs10169563	chr2:234536186	0.45	0.0443	0.0335	0.186	0.361	0.174	0.0385	0.001	0.07754	ARL4C
rs4663772	chr2:237631537	0.45	0.0315	0.0334	0.346	0.00627	0.173	0.971	0	0.03387	LRRFIP1
rs10929290	chr2:238729034	0.41	0.0055	0.0346	0.874	0.0197	0.179	0.912	0	0.2665	ASB1 / TWIST2
rs749613	chr3:2510881	0.41	-0.0201	0.0328	0.539	0.0791	0.17	0.642	0	0.7388	CNTN4
rs163572	chr3:3053473	0.41	0.0313	0.0322	0.33	0.0611	0.167	0.714	0	0.9615	CNTN4
rs163573	chr3:3053720	0.14	0.0684	0.047	0.146	-0.158	0.244	0.517	0	0.7096	CNTN4
rs4468958	chr3:4294748	0.42	0.00399	0.0325	0.902	0.0777	0.168	0.644	0	0.5261	SUMF1
rs310727	chr3:4294905	0.48	0.000543	0.0327	0.987	0.0598	0.169	0.724	0	0.9012	SUMF1
rs793398	chr3:4454241	0.4	0.00195	0.0333	0.953	-0.233	0.173	0.176	0	0.6891	SUMF1
rs304023	chr3:4524349	0.45	0.0284	0.0327	0.386	-0.0803	0.169	0.635	0	0.8386	ITPR1
rs4142942	chr3:4799973	0.15	0.0259	0.0463	0.577	0.0423	0.24	0.86	0	0.2478	ITPR1
rs17047734	chr3:7621276	0.05	-0.102	0.0758	0.181	-0.571	0.397	0.15	0	0.3693	GRM7
rs6774842	chr3:8712891	0.4	-0.021	0.0327	0.521	-0.073	0.169	0.666	0	0.06146	SSUH2
rs6798626	chr3:8712962	0.12	0.0552	0.0518	0.287	0.0912	0.269	0.734	0	0.9877	SSUH2
rs1043951	chr3:8982837	0.1	-0.0703	0.0532	0.186	0.00892	0.277	0.974	0	0.829	SRGAP3
rs1703128	chr3:9026893	0.2	-0.0658	0.0422	0.119	-0.377	0.219	0.086	0	0.1963	SRGAP3
rs6793348	chr3:9073075	0.23	-0.0414	0.0387	0.285	-0.0836	0.201	0.678	0	0.2516	SRGAP3
rs9846275	chr3:9154490	0.13	-0.0386	0.049	0.431	0.0217	0.254	0.932	0	0.4399	SRGAP3
rs39640	chr3:10357221	0.15	-0.0396	0.0455	0.384	-0.0454	0.237	0.848	0	0.3614	ATP2B2
rs6788714	chr3:11705263	0.36	-0.0174	0.0344	0.614	-0.215	0.178	0.227	0	0.9046	VGLL4
rs17035874	chr3:12131244	0.05	0.0239	0.0771	0.756	0.0265	0.4	0.947	0	0.6615	SYN2
rs2450855	chr3:12560995	0.44	-0.0533	0.0332	0.108	-0.15	0.172	0.384	0	0.8664	MKRN2 / MKRN2OS
rs14191	chr3:12898847	0.21	-0.0305	0.0405	0.453	0.0671	0.21	0.749	0	0.5709	IQSEC1
rs892277	chr3:13034463	0.38	-0.0518	0.0346	0.134	0.1	0.179	0.576	0	0.08973	IQSEC1
rs11128630	chr3:13034726	0.21	0.0317	0.0395	0.424	-0.309	0.205	0.133	0	0.04766	IQSEC1
rs3856816	chr3:13095729	0.34	-0.026	0.034	0.445	-0.352	0.177	0.0461	0	0.8085	IQSEC1
rs17316876	chr3:14525875	0.02	0.179	0.115	0.119	0.0612	0.595	0.918	0	0.7119	GRIP2
rs4684230	chr3:14526159	0.38	-0.00842	0.0333	0.801	-0.172	0.173	0.321	0	0.3204	GRIP2
rs4685175	chr3:14526178	0.46	-0.0451	0.0329	0.171	-0.0922	0.171	0.59	0	0.9227	GRIP2
rs6442460	chr3:14534560	0.08	0.0129	0.059	0.827	-0.0763	0.306	0.803	-0.001	0.02477	GRIP2
rs17043079	chr3:17088160	0.02	-0.0803	0.127	0.528	-1.09	0.657	0.0961	0	0.5764	PLCL2
rs11716021	chr3:17092865	0.46	-0.00424	0.0334	0.899	-0.209	0.173	0.228	0	0.1877	PLCL2
rs1463219	chr3:17259700	0.02	0.0494	0.117	0.673	0.0855	0.605	0.888	0	0.3938	TBC1D5
rs4688915	chr3:18190591	0.41	-0.0222	0.033	0.501	0.0966	0.171	0.573	0	0.3802	TBC1D5
rs9683201	chr3:18402679	0.41	-0.007	0.0328	0.831	-0.00253	0.17	0.988	0	0.5737	SATB1 / TBC1D5
rs1359996	chr3:18410366	0.39	0.00445	0.0336	0.895	0.0531	0.174	0.761	0	0.7114	SATB1 / TBC1D5
rs9713269	chr3:18412351	0.39	0.00594	0.0336	0.86	0.05	0.175	0.775	0	0.6809	SATB1 / TBC1D5
rs7619754	chr3:24230108	0.48	0.05	0.0326	0.125	0.0646	0.169	0.702	0	0.7754	THRB
rs9874037	chr3:24230166	0.1	0.078	0.0564	0.167	-0.332	0.292	0.256	0	0.8964	THRB
rs6781111	chr3:24361719	0.23	-0.0153	0.0386	0.693	-0.101	0.2	0.614	0	0.8395	THRB
rs10490840	chr3:24513213	0.49	0.00586	0.0321	0.855	-0.0368	0.166	0.825	0	0.261	THRB
rs1881705	chr3:25509252	0.37	-0.00568	0.0341	0.868	0.206	0.177	0.243	0	0.4737	RARB
rs11129208	chr3:25764388	0.16	-0.0681	0.0462	0.141	-0.197	0.24	0.411	0	0.5341	NGLY1
rs11713802	chr3:27209367	0.26	0.0478	0.0377	0.205	0.276	0.196	0.159	0	0.2243	NEK10
rs4973860	chr3:27209400	0.26	0.0478	0.0377	0.205	0.276	0.196	0.159	0	0.2178	NEK10
rs2642942	chr3:27611410	0.44	0.0068	0.0331	0.837	-0.255	0.172	0.137	0	0.7635	EOMES / SLC4A7
rs9825159	chr3:31713914	0.16	0.014	0.0454	0.758	0.22	0.235	0.349	0	0.696	OSBPL10
rs9879975	chr3:37291171	0.03	-0.00943	0.0991	0.924	-0.329	0.512	0.521	0	0.5584	GOLGA4
rs6791671	chr3:37291330	0.44	-0.0434	0.0333	0.193	-0.0878	0.173	0.612	0	0.5953	GOLGA4
rs9854372	chr3:37763362	0.33	0.00183	0.0351	0.958	-0.268	0.181	0.14	0	0.106	ITGA9
rs13076270	chr3:37827889	0.06	-0.0196	0.073	0.788	-0.292	0.38	0.443	0	0.9091	ITGA9
rs11713557	chr3:39573703	0.4	0.028	0.0328	0.395	-0.0666	0.17	0.696	0	0.9303	MOBP
rs8351	chr3:42648285	0.35	-0.0177	0.0339	0.603	0.0287	0.176	0.87	0	0.9289	NKTR
rs4683316	chr3:46702405	0.29	-0.0833	0.0348	0.0169	-0.43	0.18	0.0172	0	0.9385	TMIE
rs6446196	chr3:48967290	0.34	-0.00773	0.0346	0.823	-0.0563	0.179	0.753	0	0.7305	ARIH2
rs9824435	chr3:49636910	0.18	-0.0101	0.0426	0.813	-0.069	0.221	0.755	0	0.347	BSN
rs4283605	chr3:49641218	0.3	-0.00209	0.0354	0.953	0.142	0.183	0.44	0	0.4195	BSN
rs743857	chr3:50456119	0.15	-0.0325	0.046	0.481	-0.104	0.239	0.664	0	0.467	CACNA2D2
rs3774533	chr3:53704293	0.46	-0.032	0.0328	0.329	-0.221	0.17	0.193	0	0.7523	CACNA1D
rs2633731	chr3:53704397	0.38	-0.0517	0.0342	0.131	-0.234	0.177	0.187	0	0.8424	CACNA1D
rs3821857	chr3:53704433	0.03	-0.0544	0.0919	0.554	-0.0954	0.478	0.842	0	0.1472	CACNA1D
rs13077924	chr3:54178155	0.07	-0.037	0.0633	0.559	-0.229	0.327	0.485	0	0.4305	CACNA2D3
rs1075354	chr3:54850531	0.36	0.0629	0.0346	0.0691	0.0925	0.179	0.606	0	0.586	CACNA2D3
rs2291498	chr3:56624843	0.11	-0.104	0.0525	0.0484	-0.224	0.272	0.411	0	0.8792	TASOR
rs9861841	chr3:62636592	0.16	0.0287	0.0447	0.52	-0.0523	0.231	0.821	0	0.6472	CADPS
rs1395444	chr3:62682654	0.19	-0.0508	0.042	0.227	0.0329	0.218	0.88	0	0.8269	CADPS
rs557125	chr3:62744546	0.48	0.00181	0.033	0.956	0.17	0.171	0.322	0	0.4638	CADPS
rs561817	chr3:62744602	0.33	-0.0229	0.0359	0.524	-0.356	0.186	0.056	0	0.832	CADPS
rs304226	chr3:62811440	0.08	-0.0612	0.0603	0.31	0.212	0.313	0.498	0	0.767	CADPS
rs304181	chr3:62832891	0.17	0.0127	0.0435	0.77	0.143	0.225	0.525	0	0.8985	CADPS
rs6774315	chr3:62876175	0.48	-0.0012	0.033	0.971	0.00188	0.171	0.991	0	0.7237	CADPS
rs6784922	chr3:63674582	0.37	0.0522	0.0342	0.127	-0.0203	0.178	0.909	0	0.03653	SNTN
rs17069264	chr3:63674903	0.14	0.00447	0.0478	0.925	0.0139	0.247	0.955	0	0.323	SNTN
rs888406	chr3:64151321	0.35	0.0282	0.0341	0.408	-0.165	0.177	0.349	0	0.09609	PRICKLE2
rs998394	chr3:64815512	0.47	0.0254	0.0329	0.441	0.37	0.17	0.0301	0	0.3675	ADAMTS9
rs7643821	chr3:64896911	0.09	-0.0441	0.0597	0.46	-0.0327	0.309	0.916	0	0.348	ADAMTS9 / MAGI1
rs12634802	chr3:65401839	0.28	-0.0457	0.0358	0.202	-0.143	0.186	0.442	0	0.179	MAGI1
rs1818289	chr3:68998870	0.47	-0.0231	0.0327	0.48	-0.23	0.169	0.176	0	0.8021	EOGT
rs7620998	chr3:71694655	0.32	0.0163	0.0345	0.638	-0.0694	0.179	0.698	0	0.5577	EIF4E3
rs7653879	chr3:73766748	0.04	0.0225	0.0809	0.781	0.0358	0.418	0.932	0	0.7876	PDZRN3
rs6548534	chr3:77931490	0.09	-0.0404	0.0576	0.483	-0.138	0.299	0.645	0	0.6603	ROBO1 / ROBO2
rs333507	chr3:78791803	0.28	0.00368	0.0367	0.92	0.189	0.19	0.319	0	0.4685	ROBO1
rs1384762	chr3:79985928	0.23	-0.00729	0.0388	0.851	-0.135	0.201	0.502	0	0.7559	ROBO1
rs1390390	chr3:88671655	0.39	-0.061	0.0334	0.0681	-0.203	0.174	0.242	0	0.6746	CSNKA2IP / EPHA3
rs9869656	chr3:107025028	0.46	-0.052	0.033	0.116	-0.166	0.171	0.334	0	0.9924	CCDC54
rs16853338	chr3:107284844	0.23	-0.0639	0.0389	0.101	-0.137	0.202	0.496	0	0.096	CCDC54
rs16854433	chr3:108311867	0.14	0.0418	0.0475	0.379	-0.0239	0.246	0.923	0	0.2437	HHLA2
rs35350834	chr3:113532232	0.35	0.0138	0.0344	0.688	0.147	0.179	0.412	0	0.2807	SIDT1
rs10446272	chr3:115512868	0.12	0.0663	0.0503	0.187	0.0327	0.261	0.9	0	0.5286	GAP43
rs1837205	chr3:115624366	0.33	-0.0376	0.0357	0.292	-0.133	0.185	0.474	0	0.587	GAP43
rs9860828	chr3:115666835	0.36	-0.0106	0.0331	0.749	-0.118	0.172	0.492	0	0.06941	GAP43
rs12488667	chr3:115667724	0.17	-0.104	0.0439	0.0179	-0.354	0.228	0.12	0	0.02709	GAP43
rs283380	chr3:115692144	0.13	-0.0395	0.0488	0.418	-0.188	0.253	0.458	0	0.3751	GAP43
rs6806562	chr3:115960844	0.36	-0.0916	0.0339	0.00701	-0.108	0.177	0.542	0	0.9243	LSAMP
rs6787872	chr3:116034190	0.38	0.0494	0.0338	0.144	-0.0338	0.175	0.847	0	0.1977	LSAMP
rs12485818	chr3:116069090	0.39	0.0536	0.0337	0.112	0.0338	0.175	0.846	0	0.2056	LSAMP
rs6782025	chr3:121419129	0.26	-0.0298	0.0376	0.428	-0.0933	0.195	0.632	0	0.8492	STXBP5L
rs6782033	chr3:121419168	0.26	-0.0295	0.0375	0.432	-0.0788	0.194	0.685	0	0.8467	STXBP5L
rs4618262	chr3:125006815	0.38	-0.00491	0.034	0.885	-0.199	0.177	0.26	0	0.6415	HEG1
rs9816529	chr3:125186667	0.4	-0.00335	0.0336	0.921	0.088	0.174	0.614	0	0.9804	SLC12A8
rs9850995	chr3:125414930	0.09	-0.0315	0.0558	0.573	-0.324	0.288	0.261	0	0.7589	SNX4 / ZNF148
rs1071912	chr3:127708086	0.42	0.015	0.0334	0.653	0.151	0.173	0.383	0	0.6303	MGLL
rs2078637	chr3:127708156	0.38	-0.00909	0.0345	0.792	-0.00608	0.179	0.973	0	0.5041	MGLL
rs497897	chr3:127750552	0.09	-0.0102	0.0568	0.857	-0.409	0.294	0.164	0	0.7464	MGLL
rs605188	chr3:127751052	0.42	0.00265	0.0334	0.937	0.17	0.173	0.324	0	0.4131	MGLL
rs541042	chr3:127765588	0.14	0.00924	0.0466	0.843	-0.0508	0.242	0.834	0	0.275	MGLL
rs3773161	chr3:127781448	0.03	0.0496	0.0943	0.599	-0.00831	0.487	0.986	0	0.5528	MGLL
rs11715363	chr3:127797141	0.18	-0.0377	0.0437	0.389	0.0851	0.226	0.707	0	0.8884	MGLL
rs11916893	chr3:128993535	0.14	-0.032	0.0479	0.504	-0.46	0.25	0.0659	0	0.2326	CFAP92
rs16840161	chr3:133276882	0.18	0.0403	0.0425	0.344	0.000381	0.221	0.999	0	0.5054	TMEM108
rs7637878	chr3:133475612	0.22	0.0238	0.0398	0.55	0.164	0.206	0.428	0	0.231	BFSP2
rs1868172	chr3:139774859	0.26	-0.0177	0.0372	0.636	-0.0746	0.193	0.7	0	0.5295	CLSTN2 / NMNAT3
rs6779870	chr3:141239219	0.39	-0.0305	0.0336	0.365	0.0143	0.174	0.935	0	0.05893	PXYLP1
rs721338	chr3:141432112	0.02	-0.131	0.124	0.291	-0.422	0.642	0.511	0	0.388	ZBTB38
rs1879977	chr3:156484728	0.49	-0.0285	0.0333	0.391	-0.237	0.173	0.17	0	0.1452	KCNAB1
rs10513557	chr3:160876708	0.04	-0.125	0.0795	0.116	-0.267	0.411	0.517	0	0.4271	PPM1L
rs10513619	chr3:165697049	0.11	-0.172	0.0523	0.00103	-0.523	0.272	0.0546	0	0.4633	BCHE
rs13060964	chr3:167500176	0.37	0.00289	0.0347	0.934	-0.141	0.18	0.434	0	0.75	WDR49
rs10936661	chr3:170854323	0.15	0.0612	0.0471	0.195	0.451	0.244	0.0651	0	0.0102	ENSG00000285218
rs4894620	chr3:173622431	0.19	0.0592	0.0432	0.17	0.249	0.224	0.266	0	0.1373	NLGN1
rs13064797	chr3:173938269	0.22	0.00473	0.0405	0.907	-0.113	0.21	0.591	0	0.07056	NLGN1
rs3772721	chr3:183045864	0.02	0.119	0.11	0.282	0.464	0.576	0.421	0	0.08495	MCCC1
rs2606220	chr3:183776203	0.39	-0.035	0.034	0.304	-0.0112	0.176	0.949	0	0.05306	YEATS2
rs263042	chr3:183803345	0.45	0.0419	0.0326	0.199	0.13	0.169	0.442	0	0.1865	YEATS2
rs1061594	chr3:183816382	0.45	0.0472	0.0325	0.146	0.134	0.169	0.426	0	0.1924	MAP6D1
rs263003	chr3:183829177	0.3	-0.0266	0.0363	0.465	-0.0733	0.188	0.697	0	0.1287	ENSG00000283765
rs7646621	chr3:183923077	0.47	0.0224	0.0326	0.492	-0.101	0.169	0.552	0	0.8478	ABCC5
rs843348	chr3:184227449	0.24	-0.0418	0.0377	0.267	-0.163	0.195	0.403	0	0.303	VWA5B2
rs9845144	chr3:184338928	0.28	-0.0106	0.0362	0.77	-0.0565	0.188	0.764	0	0.9999	FAM131A
rs9829962	chr3:184756517	0.25	0.000264	0.038	0.994	0.0278	0.197	0.888	0	0.7514	MAGEF1 / VPS8
rs4309706	chr3:184757038	0.35	-0.0224	0.0344	0.515	-0.283	0.179	0.114	0	0.09382	MAGEF1 / VPS8
rs10937197	chr3:185051667	0.27	-0.057	0.0373	0.127	-0.142	0.194	0.463	0	0.7787	VPS8
rs13076191	chr3:185380731	0.3	-0.0174	0.0345	0.614	-0.0178	0.179	0.921	0	0.1995	MAP3K13
rs6803944	chr3:185405628	0.15	-0.0608	0.0458	0.184	0.0816	0.238	0.732	0	0.1279	MAP3K13
rs9824450	chr3:187445258	0.19	-0.00197	0.0422	0.963	-0.109	0.219	0.618	0	0.1371	RTP4
rs3755792	chr3:187672173	0.1	0.0264	0.0554	0.634	0.266	0.287	0.353	0	0.6834	SST
rs6802533	chr3:192564739	0.42	-0.0315	0.0329	0.339	0.169	0.171	0.323	0	0.2265	FGF12
rs3010121	chr3:197221784	0.25	0.029	0.0378	0.444	0.149	0.196	0.447	0	0.8937	DLG1
rs6816868	chr4:785882	0.18	0.0157	0.0427	0.714	-0.207	0.221	0.349	0	0.2756	CPLX1
rs2306251	chr4:792613	0.37	-0.0225	0.0346	0.517	-0.0746	0.18	0.678	0	0.4766	CPLX1
rs7662476	chr4:5674062	0.26	-0.0265	0.0372	0.477	-0.0447	0.193	0.817	0	0.8556	EVC2
rs17749484	chr4:5844087	0.18	-0.0164	0.0426	0.7	-0.232	0.221	0.292	0	0.5368	CRMP1
rs1979427	chr4:5845766	0.29	0.00989	0.036	0.783	0.221	0.186	0.235	0	0.8418	CRMP1
rs7691078	chr4:5863634	0.27	0.0111	0.0373	0.766	0.253	0.194	0.191	0	0.6725	CRMP1
rs7664611	chr4:6120408	0.49	-0.00394	0.0332	0.905	-0.0126	0.172	0.941	0	0.1658	C4orf50 / JAKMIP1
rs4689410	chr4:6342477	0.34	-0.00341	0.0342	0.921	0.195	0.177	0.271	0	0.2641	PPP2R2C
rs4689411	chr4:6342510	0.3	-0.00723	0.0345	0.834	0.213	0.179	0.234	0	0.4503	PPP2R2C
rs41338750	chr4:6344985	0.2	0.0215	0.0406	0.597	0.00201	0.21	0.992	0	0.5395	PPP2R2C
rs4234735	chr4:6360456	0.05	-0.0769	0.0757	0.31	-0.439	0.391	0.262	0	0.7463	PPP2R2C
rs6849568	chr4:6382947	0.28	-0.0104	0.0364	0.775	-0.12	0.189	0.527	0	0.7943	PPP2R2C
rs4507442	chr4:6389875	0.25	-0.0162	0.0366	0.657	-0.0656	0.19	0.73	0	0.9768	PPP2R2C
rs7654086	chr4:7463550	0.46	0.0609	0.0324	0.06	0.0989	0.168	0.557	0	0.5365	SORCS2
rs4290892	chr4:7564007	0.34	-0.0285	0.0337	0.399	-0.0608	0.175	0.728	0	0.9768	SORCS2
rs12511919	chr4:7787131	0.1	-0.0296	0.0533	0.579	-0.0469	0.276	0.865	0	0.8976	AFAP1
rs16841283	chr4:7791944	0.1	-0.0312	0.0532	0.557	-0.047	0.275	0.865	0	0.9043	AFAP1
rs10022249	chr4:7792274	0.16	-0.00363	0.0455	0.936	-0.414	0.237	0.0805	0	0.143	AFAP1
rs4234831	chr4:7820459	0.2	0.119	0.0413	0.00419	0.503	0.215	0.0193	0	0.1095	AFAP1
rs6446628	chr4:7830208	0.28	0.0571	0.0364	0.117	0.0642	0.189	0.734	0	0.06148	AFAP1
rs6446629	chr4:7830250	0.23	0.0828	0.039	0.034	0.233	0.202	0.249	0	0.08485	AFAP1
rs17795478	chr4:8101596	0.49	-0.0151	0.0331	0.648	-0.022	0.172	0.898	0	0.9662	ABLIM2
rs11724246	chr4:8656722	0.4	0.0212	0.0335	0.527	0.179	0.173	0.301	0	0.7957	GPR78
rs11932201	chr4:14693808	0.18	0.0254	0.0434	0.557	0.351	0.225	0.118	0	0.6798	CPEB2
rs11735609	chr4:20820139	0.4	-0.01	0.0337	0.766	0.000662	0.175	0.997	0	0.3012	KCNIP4
rs1491373	chr4:23686966	0.39	-0.0202	0.0337	0.549	-0.00563	0.175	0.974	0	0.4724	PPARGC1A
rs2566117	chr4:39051402	0.26	0.0222	0.0378	0.557	0.327	0.196	0.0956	0	0.02873	KLHL5
rs13133735	chr4:41486211	0.11	0.0143	0.0512	0.781	-0.308	0.265	0.246	0	0.8642	LIMCH1
rs1109696	chr4:52860273	0.09	0.141	0.0564	0.0124	0.484	0.293	0.0988	0	0.08895	RASL11B
rs11930897	chr4:52861559	0.06	-0.109	0.0663	0.0995	-0.3	0.343	0.382	0	0.5457	RASL11B
rs6839870	chr4:56058519	0.29	0.00991	0.036	0.783	0.34	0.187	0.0691	0	0.1312	CRACD
rs4475192	chr4:67531354	0.29	-0.00403	0.0355	0.91	0.00365	0.184	0.984	0	0.1455	CENPC
rs1365158	chr4:75108031	0.32	-0.00312	0.0345	0.928	0.119	0.179	0.506	0	0.2065	PARM1
rs1493360	chr4:76704049	0.08	-0.0038	0.058	0.948	-0.117	0.302	0.698	0	0.942	SHROOM3
rs344097	chr4:76802991	0.14	-0.0487	0.0478	0.308	-0.0795	0.248	0.749	0	0.503	SHROOM3
rs12054508	chr4:76803612	0.4	-0.0122	0.0337	0.717	0.000477	0.175	0.998	0	0.9815	SHROOM3
rs7694704	chr4:76803814	0.14	-0.0453	0.0478	0.344	-0.0616	0.249	0.804	0	0.484	SHROOM3
rs6821442	chr4:76803873	0.16	-0.0209	0.045	0.642	-0.0258	0.233	0.912	0	0.267	SHROOM3
rs872564	chr4:76993903	0.41	-0.0391	0.0331	0.237	-0.308	0.171	0.0731	0	0.6962	SEPTIN11
rs28503908	chr4:77184970	0.4	0.0399	0.0329	0.226	-0.00185	0.171	0.991	0	0.03079	CCNG2
rs17002418	chr4:77185401	0.06	-0.0229	0.0693	0.741	-0.544	0.359	0.131	0	0.2095	CCNG2
rs4280762	chr4:77431645	0.09	0.0044	0.0596	0.941	-0.238	0.309	0.44	0	0.9322	CCNG2
rs2903455	chr4:78174253	0.17	-0.0197	0.0446	0.658	0.0184	0.231	0.937	0	0.8746	FRAS1
rs17003019	chr4:78174289	0.17	-0.0286	0.0448	0.523	-0.00548	0.233	0.981	0	0.706	FRAS1
rs345494	chr4:78332828	0.25	-0.00614	0.0371	0.869	0.155	0.192	0.421	0	0.7247	FRAS1
rs168282	chr4:78332904	0.25	-0.00614	0.0371	0.869	0.155	0.192	0.421	0	0.7083	FRAS1
rs12512008	chr4:83732364	0.43	-0.0275	0.0331	0.406	-0.0105	0.172	0.951	0	0.8321	GPAT3
rs2728113	chr4:88018584	0.1	0.0992	0.0546	0.0693	-0.238	0.283	0.401	0	0.1301	PKD2
rs10516858	chr4:90031273	0.39	-0.0641	0.0342	0.0608	-0.587	0.177	0.000928	0	0.7406	CCSER1 / MMRN1
rs4692973	chr4:92529198	0.26	0.0703	0.0364	0.0538	0.43	0.188	0.0229	0	0.7142	GRID2
rs2850412	chr4:107035122	0.23	0.0149	0.04	0.709	0.102	0.208	0.623	0	0.9529	DKK2
rs2158194	chr4:107432886	0.39	-0.0465	0.0341	0.173	-0.0299	0.177	0.866	0	0.7751	DKK2 / PAPSS1
rs6820339	chr4:107433421	0.39	-0.0488	0.0341	0.152	-0.029	0.177	0.87	0	0.7842	DKK2 / PAPSS1
rs16780	chr4:107721797	0.09	0.108	0.059	0.0678	0.356	0.307	0.246	0	0.0374	PAPSS1
rs6843376	chr4:109302577	0.45	0.0165	0.0329	0.616	0.0663	0.171	0.699	0	0.3577	COL25A1
rs17040543	chr4:109574702	0.16	0.00662	0.0451	0.883	0.181	0.234	0.439	0	0.002034	MCUB
rs13105185	chr4:115111183	0.43	0.0136	0.0323	0.674	-0.0124	0.167	0.941	0	0.4138	NDST4
rs6811695	chr4:121554770	0.11	0.00141	0.0525	0.979	0.168	0.272	0.536	0	0.06965	ANXA5 / QRFPR
rs35964658	chr4:141758435	0.08	-0.00836	0.0606	0.89	-0.209	0.314	0.507	0	0.7101	IL15
rs12645934	chr4:153536176	0.04	0.134	0.0877	0.126	0.666	0.453	0.142	0	0.8946	TMEM131L
rs6857434	chr4:158970970	0.33	0.00325	0.0354	0.927	-0.164	0.183	0.37	0	0.5613	C4orf45
rs17037858	chr4:158973125	0.03	-0.276	0.102	0.00679	-0.141	0.529	0.789	0	0.6645	C4orf45
rs12648405	chr4:172562650	0.17	-0.0125	0.0435	0.774	-0.0555	0.226	0.806	0	0.5173	GALNTL6
rs1551447	chr4:172620223	0.37	0.0294	0.0336	0.383	-0.0483	0.174	0.782	0	0.5503	GALNTL6
rs2309240	chr4:180315150	0.23	-0.0562	0.0384	0.143	0.102	0.199	0.608	0	0.08915	AGA / TENM3
rs6821660	chr4:180942757	0.05	-0.0762	0.0736	0.301	0.887	0.383	0.0206	0	0.2112	AGA / TENM3
rs11132173	chr4:183280756	0.39	-0.0191	0.0342	0.577	-0.363	0.177	0.0401	0	0.2388	WWC2
rs4241790	chr4:184150867	0.07	-0.0107	0.0625	0.864	0.244	0.325	0.452	0	0.1789	ENPP6
rs6823956	chr4:185598838	0.08	-0.115	0.059	0.0526	-0.275	0.306	0.369	0	0.8117	SORBS2
rs908114	chr5:371843	0.31	0.0286	0.0362	0.429	0.0683	0.188	0.716	0	0.9195	AHRR / PDCD6-AHRR
rs993046	chr5:6162332	0.07	-0.0469	0.0642	0.466	-0.504	0.333	0.131	0	0.9371	MED10
rs271421	chr5:6354019	0.1	0.0639	0.055	0.246	-0.078	0.285	0.785	0	0.9696	MED10
rs271423	chr5:6357067	0.09	0.0935	0.0591	0.114	0.118	0.306	0.7	0	0.85	MED10
rs6420051	chr5:7072354	0.23	-0.0414	0.0388	0.287	-0.0583	0.201	0.772	0	0.03595	ADCY2 / TENT4A
rs12515392	chr5:7392820	0.2	0.0356	0.0421	0.397	-0.16	0.218	0.463	0	0.3172	ADCY2
rs6866171	chr5:7415894	0.2	0.0234	0.0418	0.575	-0.236	0.216	0.275	0	0.4183	ADCY2
rs11742602	chr5:7440494	0.45	-0.0408	0.0338	0.228	0.285	0.175	0.104	0	0.5535	ADCY2
rs16878741	chr5:7519274	0.13	-0.0435	0.0487	0.373	-0.189	0.253	0.454	0	0.8533	ADCY2
rs13159560	chr5:7526149	0.12	0.00231	0.0516	0.964	0.0595	0.267	0.824	0	0.6733	ADCY2
rs7724508	chr5:7528081	0.03	-0.0721	0.0974	0.459	-0.0536	0.504	0.915	0	0.9698	ADCY2
rs17243407	chr5:7858008	0.19	-0.0393	0.0422	0.353	0.00126	0.219	0.995	0	0.9008	MTRR
rs433755	chr5:9474834	0.44	-0.0233	0.0331	0.481	0.107	0.172	0.534	0	0.3492	SEMA5A
rs2567577	chr5:10442384	0.01	0.0206	0.153	0.893	0.935	0.79	0.237	0	0.4506	ROPN1L
rs12652283	chr5:10588785	0.45	-0.0482	0.0331	0.146	-0.171	0.172	0.32	0	0.2604	ANKRD33B
rs10057383	chr5:16083250	0.31	-0.0277	0.0356	0.437	0.055	0.184	0.766	0	0.6974	MARCHF11
rs13175687	chr5:16097054	0.29	-0.014	0.0359	0.696	0.0783	0.186	0.674	0	0.723	MARCHF11
rs4269289	chr5:16288097	0.03	-0.102	0.099	0.303	0.185	0.516	0.72	0	0.9702	MARCHF11 / ZNF622
rs1373370	chr5:22364940	0.17	-0.0469	0.0442	0.289	0.209	0.229	0.363	0	0.8484	CDH12
rs13189275	chr5:42521225	0.47	0.0111	0.0342	0.745	0.25	0.177	0.159	0	0.8878	GHR
rs10941583	chr5:42691626	0.26	0.0715	0.0379	0.0595	0.708	0.196	0.000316	0	0.3057	GHR
rs10491472	chr5:56070877	0.12	-0.00772	0.0506	0.879	0.109	0.264	0.681	0	0.8681	ANKRD55 / IL6ST
rs321768	chr5:56126854	0.43	-0.0161	0.0334	0.631	0.176	0.173	0.311	0	0.8335	ANKRD55
rs36747	chr5:56193101	0.16	0.018	0.0437	0.681	-0.11	0.227	0.626	0	0.9837	ANKRD55
rs37484	chr5:58329378	0.08	-0.0343	0.0571	0.548	-0.196	0.296	0.507	0	0.5728	PLK2
rs379849	chr5:58649849	0.2	0.00203	0.0411	0.961	0.175	0.213	0.412	0	0.2603	RAB3C
rs12653046	chr5:58666500	0.21	0.0343	0.0405	0.397	0.137	0.21	0.515	0	0.1651	RAB3C
rs17280874	chr5:58666919	0.14	-0.0499	0.0484	0.303	-0.248	0.251	0.324	0	0.7655	RAB3C
rs299915	chr5:58827535	0.31	0.014	0.0359	0.696	0.144	0.186	0.438	0	0.3534	RAB3C
rs878567	chr5:63960164	0.49	0.0407	0.0334	0.223	0.263	0.173	0.128	0	0.123	HTR1A
rs6449693	chr5:63960191	0.49	0.0407	0.0334	0.223	0.263	0.173	0.128	0	0.1218	HTR1A
rs10939994	chr5:64579036	0.32	0.0422	0.0349	0.227	-0.0267	0.181	0.883	0	0.8145	RGS7BP
rs1835019	chr5:67288001	0.34	0.00248	0.0344	0.942	-0.161	0.178	0.367	0	0.7356	CD180
rs12658051	chr5:68707630	0.34	0.00472	0.0353	0.894	-0.131	0.183	0.473	0	0.8595	PIK3R1 / SLC30A5
rs13152864	chr5:68707666	0.46	-0.0086	0.0335	0.798	0.205	0.174	0.237	0	0.5575	PIK3R1 / SLC30A5
rs13190185	chr5:68740944	0.1	0.046	0.056	0.412	-0.104	0.291	0.72	0	0.1107	PIK3R1 / SLC30A5
rs12523576	chr5:68741094	0.38	0.00535	0.0341	0.875	-0.048	0.177	0.786	0	0.2991	PIK3R1 / SLC30A5
rs1366108	chr5:68819109	0.43	-0.00117	0.0335	0.972	-0.0993	0.174	0.567	0	0.9554	PIK3R1 / SLC30A5
rs1427906	chr5:68834794	0.32	-0.0172	0.0363	0.635	-0.162	0.188	0.389	0	0.8717	PIK3R1 / SLC30A5
rs16871887	chr5:74482577	0.14	0.0361	0.0477	0.449	0.417	0.247	0.0913	0	0.8107	ENC1
rs11747317	chr5:74673828	0.19	0.0448	0.0419	0.285	0.0496	0.218	0.82	0	0.1324	HEXB
rs17682153	chr5:76790970	0.17	-0.0349	0.0433	0.42	-0.172	0.224	0.442	0	0.1508	F2R / F2RL1
rs1613519	chr5:76930230	0.45	-0.0328	0.0337	0.33	-0.213	0.175	0.223	0	0.3374	S100Z
rs7714529	chr5:77266420	0.29	0.0323	0.036	0.369	0.153	0.187	0.413	0	0.1079	PDE8B
rs2607142	chr5:79262125	0.38	0.00613	0.034	0.857	0.0107	0.176	0.951	0	0.2796	JMY
rs33013	chr5:80764197	0.33	-0.0193	0.0354	0.586	-0.224	0.183	0.221	0	0.8255	MSH3
rs6874731	chr5:80968046	0.5	-0.0395	0.0322	0.221	-0.0349	0.167	0.834	0	0.689	RASGRF2
rs2052482	chr5:80986765	0.3	-0.0314	0.0355	0.377	-0.221	0.184	0.23	0	0.6822	RASGRF2
rs371813	chr5:80986879	0.27	0.0465	0.0365	0.203	0.14	0.189	0.458	0	0.8116	RASGRF2
rs2052480	chr5:80987143	0.3	-0.0297	0.0356	0.405	-0.216	0.185	0.242	0	0.6792	RASGRF2
rs26902	chr5:81065879	0.23	0.0267	0.0392	0.496	-0.164	0.204	0.423	0	0.5199	RASGRF2
rs17213955	chr5:81141422	0.23	-3.44e-05	0.0401	0.999	0.114	0.208	0.585	0	0.244	RASGRF2
rs248988	chr5:81141460	0.46	0.015	0.0331	0.65	0.0465	0.172	0.787	0	0.3529	RASGRF2
rs248992	chr5:81148372	0.4	0.0388	0.0339	0.253	0.144	0.176	0.413	0	0.606	RASGRF2
rs1379271	chr5:81172798	0.23	-0.0302	0.0383	0.431	-0.145	0.2	0.469	0	0.3633	RASGRF2
rs16878538	chr5:81210060	0.1	0.00309	0.0568	0.957	-0.0363	0.295	0.902	0	0.9187	RASGRF2
rs13159978	chr5:81252064	0.1	-0.052	0.0553	0.348	-0.0726	0.288	0.801	0	0.5802	CKMT2
rs12652649	chr5:81252300	0.11	-0.0449	0.0541	0.407	-0.0315	0.283	0.912	0	0.3638	CKMT2
rs16901061	chr5:84372720	0.1	0.061	0.053	0.25	0.398	0.275	0.147	0	0.6799	EDIL3
rs7704035	chr5:87455030	0.19	-0.0127	0.0428	0.767	-0.211	0.222	0.342	0	0.5898	CCNH
rs11948659	chr5:88144680	0.26	0.00465	0.0371	0.9	-0.194	0.192	0.312	0	0.9048	TMEM161B
rs261227	chr5:96567285	0.42	0.0401	0.033	0.225	0.144	0.171	0.399	0	0.1388	CAST
rs11750399	chr5:96742236	0.13	-0.0663	0.0476	0.164	-0.0645	0.246	0.794	0	0.8938	CAST
rs1559085	chr5:96742998	0.13	-0.0663	0.0476	0.164	-0.0645	0.246	0.794	0	0.9025	CAST
rs37013	chr5:102807914	0.37	0.0674	0.033	0.0412	-0.0723	0.171	0.674	0	0.1918	PAM
rs154648	chr5:107432236	0.36	-0.00338	0.0341	0.921	0.139	0.177	0.43	0	0.7538	EFNA5
rs152596	chr5:107445531	0.24	0.00729	0.0381	0.848	0.238	0.198	0.23	0	0.7446	EFNA5
rs152595	chr5:107445675	0.24	0.00729	0.0381	0.848	0.238	0.198	0.23	0	0.7589	EFNA5
rs17637760	chr5:107513736	0.02	-0.162	0.112	0.149	-0.571	0.587	0.331	0	0.896	EFNA5
rs153118	chr5:107513754	0.08	0.0011	0.0616	0.986	0.0621	0.32	0.846	0	0.1224	EFNA5
rs152555	chr5:107513973	0.14	-0.0555	0.0458	0.227	-0.437	0.237	0.0658	0	0.7764	EFNA5
rs35533	chr5:107620082	0.33	-0.056	0.0346	0.106	-0.0786	0.18	0.663	0	0.9388	EFNA5
rs249979	chr5:107772776	0.36	0.027	0.0339	0.426	-0.143	0.176	0.416	0	0.7333	EFNA5 / FBXL17
rs11958465	chr5:111493380	0.16	-0.0394	0.0456	0.388	-0.0862	0.236	0.715	0	0.8707	CAMK4
rs6882628	chr5:111848737	0.04	0.015	0.0844	0.859	0.285	0.438	0.516	0	0.1041	NREP
rs12110086	chr5:112594453	0.09	0.0585	0.0568	0.304	0.0785	0.295	0.79	0	0.7007	APC / EPB41L4A
rs7708831	chr5:113597505	0.18	0.019	0.0416	0.648	-0.12	0.216	0.577	0	0.9511	YTHDC2
rs10058989	chr5:118548909	0.18	0.0157	0.0427	0.713	0.297	0.222	0.182	0	0.4188	DTWD2
rs1422458	chr5:128857423	0.24	-0.0401	0.0392	0.307	-0.00862	0.204	0.966	0	0.8921	SLC27A6
rs1229733	chr5:137346590	0.22	-0.0134	0.0389	0.73	-0.169	0.202	0.403	0	0.6936	SPOCK1
rs4976447	chr5:137461805	0.26	-0.00767	0.0368	0.835	-0.0275	0.191	0.885	0	0.6787	SPOCK1
rs356472	chr5:139741241	0.15	0.00279	0.0473	0.953	-0.258	0.245	0.291	0	0.4505	CXXC5 / PSD2
rs7203	chr5:140245285	0.2	0.0621	0.0407	0.127	0.285	0.211	0.178	0	0.0717	CYSTM1 / PFDN1
rs9324855	chr5:141693599	0.49	0.00482	0.0318	0.88	-0.0392	0.165	0.813	0	0.948	ARAP3
rs248514	chr5:141825380	0.1	-0.025	0.0537	0.642	-0.0327	0.278	0.906	0	0.6573	PCDH1
rs10491313	chr5:141836745	0.08	0.0687	0.0621	0.268	-0.168	0.322	0.602	0	0.3754	PCDH1
rs17097801	chr5:141842688	0.23	-0.00323	0.0383	0.933	-0.181	0.199	0.363	0	0.2069	PCDH1
rs12515663	chr5:141869869	0.05	-0.0512	0.0747	0.493	0.0966	0.386	0.803	0	0.388	PCDH1
rs17097850	chr5:141914022	0.1	0.0168	0.0545	0.758	0.403	0.282	0.152	0	0.6514	DELE1
rs6580216	chr5:142053510	0.13	0.000701	0.0486	0.988	-0.0717	0.252	0.776	0	0.7699	GNPDA1 / NDFIP1
rs13179777	chr5:145199225	0.13	0.0438	0.0482	0.365	0.375	0.25	0.134	0	0.2497	KCTD16 / PRELID2
rs17470566	chr5:145199290	0.08	0.0203	0.0607	0.739	0.294	0.315	0.351	0	0.05016	KCTD16 / PRELID2
rs17470789	chr5:145204702	0.12	-0.00745	0.0505	0.883	-0.138	0.261	0.598	0	0.3671	KCTD16 / PRELID2
rs11738116	chr5:145204882	0.08	0.0313	0.0595	0.599	0.427	0.309	0.167	0	0.11	KCTD16 / PRELID2
rs6580355	chr5:145205804	0.44	-0.0335	0.0333	0.315	0.119	0.172	0.491	0	0.03109	KCTD16 / PRELID2
rs17426775	chr5:146116291	0.1	-0.0448	0.0546	0.413	-0.172	0.284	0.543	0	0.8832	LARS1
rs10077304	chr5:151452320	0.16	-0.0162	0.0446	0.717	-0.0566	0.231	0.807	0	0.03534	SLC36A1
rs918421	chr5:151452428	0.45	-0.0745	0.0332	0.0251	-0.447	0.172	0.0094	0	0.03943	SLC36A1
rs7715996	chr5:151480840	0.19	-0.0714	0.0429	0.0964	0.026	0.223	0.907	0	0.3117	SLC36A1
rs17112022	chr5:151482140	0.05	-0.0966	0.075	0.198	-0.0118	0.388	0.976	0	0.6372	SLC36A1
rs165370	chr5:151491042	0.2	-0.0272	0.0414	0.511	-0.181	0.216	0.401	0	0.9301	SLC36A1
rs3792766	chr5:153490064	0.27	-0.0415	0.0376	0.269	-0.013	0.195	0.947	0	0.6811	GRIA1
rs515887	chr5:153513240	0.18	0.0297	0.0427	0.487	-0.0532	0.221	0.81	0	0.8261	GRIA1
rs10036623	chr5:153540383	0.13	0.0391	0.0483	0.418	-0.262	0.25	0.295	0	0.4251	GRIA1
rs6875801	chr5:153676488	0.29	-0.0243	0.0361	0.502	0.0149	0.187	0.936	0	0.2672	GRIA1
rs6580028	chr5:153676790	0.18	0.018	0.0428	0.673	0.0128	0.222	0.954	0	0.3581	GRIA1
rs3340	chr5:154452307	0.2	0.0337	0.0403	0.403	0.217	0.209	0.298	0	0.3196	SAP30L
rs1900157	chr5:157333834	0.16	-0.0155	0.0452	0.732	0.274	0.234	0.241	0	0.3285	CYFIP2
rs1549888	chr5:159787586	0.08	0.0429	0.0617	0.487	0.676	0.319	0.0343	0	0.5926	ADRA1B
rs4242220	chr5:167317736	0.41	0.0176	0.0335	0.599	-0.158	0.174	0.362	0	0.8594	TENM2
rs11738110	chr5:167565755	0.35	0.0446	0.0348	0.2	0.0718	0.181	0.692	0	0.9649	TENM2
rs2909798	chr5:167897804	0.29	0.0279	0.0367	0.447	0.114	0.19	0.549	0	0.5417	TENM2
rs32403	chr5:167918267	0.23	0.059	0.039	0.131	0.325	0.202	0.107	0	0.5674	TENM2
rs10475524	chr5:167940052	0.02	0.097	0.11	0.38	0.13	0.571	0.82	0	0.384	TENM2
rs9313395	chr5:168072764	0.11	0.0132	0.053	0.803	0.0276	0.274	0.92	0	0.4918	TENM2
rs10053703	chr5:168072804	0.11	0.0171	0.0522	0.743	0.0723	0.27	0.789	0	0.6446	TENM2
rs9313396	chr5:168072827	0.33	-0.0413	0.0353	0.241	-0.233	0.183	0.203	0	0.4659	TENM2
rs7723815	chr5:168141372	0.27	-0.00653	0.036	0.856	-0.0791	0.186	0.671	0	0.4641	TENM2
rs4242158	chr5:170577031	0.41	-0.0461	0.0338	0.173	0.103	0.176	0.558	0	0.788	KCNIP1
rs13154949	chr5:170603267	0.21	0.0209	0.0393	0.595	0.0347	0.204	0.865	0	0.4666	KCNIP1
rs1484802	chr5:173967163	0.07	-0.0362	0.0659	0.583	-0.15	0.343	0.662	0	0.9606	C5orf47 / CPEB4
rs6863972	chr5:174171513	0.07	-0.0624	0.0656	0.342	-0.136	0.34	0.689	0	0.7338	NSG2
rs2075667	chr5:176620760	0.06	0.0842	0.0708	0.235	0.617	0.367	0.0934	0	0.6596	SNCB
rs2292256	chr5:176906125	0.49	0.0517	0.0331	0.118	0.409	0.172	0.0175	0	0.5162	UIMC1
rs35716097	chr5:177379635	0.29	-0.0262	0.035	0.454	0.403	0.181	0.0263	0	0.7286	SLC34A1
rs2029164	chr5:177469411	0.06	-0.0733	0.0677	0.279	-0.498	0.351	0.156	0	0.2432	DBN1
rs2303007	chr5:180313827	0.19	0.077	0.0431	0.0741	0.219	0.223	0.327	0	0.2451	GFPT2
rs3805703	chr5:180314534	0.24	-0.0184	0.0394	0.641	0.128	0.204	0.53	0	0.7219	GFPT2
rs3828686	chr5:180324111	0.18	0.0136	0.043	0.751	0.248	0.223	0.265	0	0.822	GFPT2
rs1559113	chr5:180324390	0.26	-0.0178	0.0375	0.635	-0.0929	0.194	0.633	0	0.4497	GFPT2
rs6939459	chr6:617668	0.04	-0.113	0.087	0.194	0.25	0.453	0.581	0	0.7814	EXOC2
rs4083550	chr6:2783070	0.08	0.00656	0.0595	0.912	0.0764	0.307	0.803	0	0.3325	WRNIP1
rs316344	chr6:2840082	0.31	-0.011	0.0356	0.757	0.0273	0.185	0.883	0	0.6882	SERPINB1
rs4959793	chr6:3265909	0.13	-0.0523	0.0509	0.305	-0.103	0.264	0.697	0	0.3385	PSMG4
rs4959235	chr6:3359103	0.07	0.0349	0.0662	0.598	0.366	0.344	0.288	0	0.57	SLC22A23
rs13216353	chr6:8352915	0.38	0.0463	0.0339	0.172	0.231	0.176	0.189	0	0.6931	SLC35B3
rs3864314	chr6:13196344	0.04	0.00461	0.0839	0.956	0.328	0.433	0.449	0	0.05022	PHACTR1
rs492676	chr6:13452857	0.41	0.00358	0.0339	0.916	0.197	0.176	0.264	0	0.1013	GFOD1
rs12205787	chr6:16799373	0.21	-0.0237	0.0413	0.566	-0.231	0.214	0.281	-0.001	0.01449	ATXN1
rs7740186	chr6:17034084	0.44	-0.0207	0.033	0.531	-0.211	0.171	0.217	0	0.9256	STMND1
rs11544636	chr6:24145668	0.02	0.102	0.12	0.393	1.24	0.624	0.047	0	0.6344	NRSN1
rs11751325	chr6:24522566	0.41	-0.00496	0.0327	0.88	0.217	0.169	0.2	0	0.4244	ALDH5A1
rs9295638	chr6:24966461	0.18	0.075	0.0435	0.085	0.00674	0.226	0.976	0	0.5956	RIPOR2
rs12525405	chr6:25050403	0.23	0.00942	0.0385	0.807	0.00108	0.2	0.996	0	0.3896	RIPOR2
rs12055697	chr6:25302872	0.08	0.00678	0.0601	0.91	0.22	0.311	0.48	0	0.8923	CARMIL1
rs723475	chr6:28337064	0.04	0.0238	0.0834	0.775	0.509	0.433	0.24	0.001	0.128	ZSCAN31
rs723476	chr6:28337327	0.04	0.0238	0.0834	0.775	0.509	0.433	0.24	0	0.1278	ZSCAN31
rs6901724	chr6:28598050	0.09	0.0366	0.0576	0.525	0.297	0.298	0.319	0	0.8425	SCAND3
rs3130379	chr6:30357754	0.22	-0.0658	0.0419	0.116	-0.0989	0.217	0.649	0	0.698	RPP21
rs210163	chr6:33593387	0.3	0.0373	0.0355	0.293	-0.25	0.185	0.177	0	0.3491	BAK1
rs4713807	chr6:34507162	0.44	0.0447	0.0327	0.172	0.402	0.169	0.0178	0	0.2543	PACSIN1
rs11758326	chr6:34514721	0.08	-0.165	0.0569	0.00383	-0.612	0.295	0.0384	0	0.5367	PACSIN1
rs2071864	chr6:36132955	0.27	0.00204	0.0368	0.956	-0.0742	0.191	0.697	0	0.1083	MAPK13
rs2071863	chr6:36139395	0.17	-0.0293	0.0426	0.493	-0.258	0.22	0.241	0	0.08719	MAPK13
rs2493833	chr6:42066947	0.39	0.0578	0.0338	0.087	0.0819	0.175	0.64	0	0.2192	TAF8
rs9381218	chr6:42771011	0.47	-0.0182	0.0328	0.58	-0.108	0.17	0.526	0	0.6568	BICRAL
rs3734688	chr6:43456041	0.15	-0.0135	0.046	0.769	-0.245	0.238	0.302	0	0.8514	DLK2
rs7769927	chr6:44333370	0.26	0.0209	0.0372	0.575	0.00461	0.193	0.981	0	0.3247	ENSG00000272442
rs10456575	chr6:48043832	0.07	-0.0113	0.0674	0.867	-0.233	0.35	0.505	0	0.02634	PTCHD4
rs12193402	chr6:52421034	0.08	-0.0687	0.0598	0.251	-0.193	0.309	0.534	0	0.9544	EFHC1
rs9382107	chr6:52421159	0.09	-0.113	0.0584	0.0543	-0.303	0.303	0.317	0	0.3218	EFHC1
rs12199742	chr6:56214013	0.38	0.0339	0.0349	0.332	0.195	0.18	0.28	0	0.1473	COL21A1
rs724678	chr6:56255496	0.27	0.0217	0.0361	0.547	0.143	0.187	0.443	0	0.567	COL21A1
rs4119565	chr6:56259171	0.27	0.0256	0.0361	0.477	0.154	0.187	0.409	0	0.5408	COL21A1
rs1415535	chr6:64540078	0.31	-0.0407	0.0347	0.242	-0.115	0.18	0.521	0	0.3893	EYS
rs624851	chr6:64591611	0.3	-0.0468	0.0352	0.184	-0.155	0.182	0.396	0	0.4728	EYS
rs12662610	chr6:64591931	0.14	-0.0331	0.0486	0.496	-0.0512	0.254	0.84	0	0.2609	EYS
rs9452736	chr6:64769301	0.19	-0.0518	0.0413	0.21	0.0497	0.214	0.816	0	0.03358	EYS
rs12201218	chr6:65943726	0.31	-0.0177	0.0357	0.619	0.252	0.185	0.173	0	0.6109	EYS
rs2802705	chr6:68627364	0.38	0.0204	0.0332	0.539	-0.195	0.172	0.257	0	0.6973	ADGRB3
rs9354896	chr6:69866352	0.5	-0.0331	0.0322	0.305	-0.0534	0.167	0.749	0	0.6745	LMBRD1
rs1023034	chr6:70236407	0.22	0.022	0.0407	0.588	0.274	0.211	0.193	0	0.6333	COL9A1
rs6911983	chr6:70563858	0.16	0.0123	0.0444	0.782	0.218	0.23	0.343	0	0.04276	FAM135A / SDHAF4
rs12212077	chr6:72417724	0.17	-0.011	0.0437	0.802	-0.00667	0.227	0.977	0	0.767	RIMS1
rs885247	chr6:72950511	0.16	0.0567	0.0451	0.209	-0.0694	0.235	0.768	0	0.5563	KCNQ5
rs17506032	chr6:79684649	0.16	0.0393	0.0453	0.386	-0.402	0.236	0.0887	0	0.8914	SH3BGRL2
rs1983746	chr6:79834199	0.31	-0.0379	0.0353	0.283	0.408	0.183	0.0259	0	0.8192	ELOVL4 / SH3BGRL2
rs542948	chr6:83172021	0.27	0.00161	0.0366	0.965	0.236	0.19	0.213	0	0.005775	PGM3
rs1753990	chr6:84019403	0.25	0.0462	0.0371	0.213	0.206	0.192	0.283	0	0.5797	MRAP2
rs543049	chr6:87968357	0.5	0.0478	0.0317	0.131	-0.155	0.165	0.346	0	0.5423	SPACA1
rs6454676	chr6:88167736	0.1	-0.0425	0.0543	0.434	0.0962	0.281	0.732	0	0.627	CNR1
rs9344757	chr6:88170209	0.31	-0.0557	0.0348	0.109	0.122	0.18	0.5	0	0.9018	CNR1
rs9450901	chr6:88170401	0.1	-0.0447	0.0539	0.408	0.0797	0.279	0.775	0	0.6434	CNR1
rs7747043	chr6:89299242	0.23	0.0603	0.0391	0.123	-0.00225	0.203	0.991	0	0.9106	GABRR2
rs9344992	chr6:90178232	0.11	0.026	0.0525	0.621	0.209	0.272	0.443	0	0.6041	BACH2
rs12205059	chr6:90219977	0.12	-0.0254	0.0511	0.62	-0.332	0.265	0.211	0	0.9752	BACH2
rs11756343	chr6:90220056	0.03	-0.107	0.0924	0.247	-0.306	0.478	0.522	0	0.5764	BACH2
rs644940	chr6:90288603	0.39	0.0347	0.0333	0.299	0.0617	0.173	0.721	0	0.4384	BACH2
rs1144159	chr6:90537981	0.16	0.0346	0.0437	0.428	0.214	0.226	0.344	0	0.4738	MAP3K7
rs13195937	chr6:96980252	0.25	-0.0864	0.0368	0.0192	0.0223	0.192	0.908	0.001	0.07012	KLHL32
rs13211055	chr6:97028802	0.24	0.0556	0.0385	0.149	-0.0233	0.199	0.907	0	0.9655	KLHL32
rs1766530	chr6:97128866	0.29	-0.0415	0.0367	0.258	0.144	0.19	0.449	0	0.485	KLHL32
rs7748192	chr6:105485869	0.09	-0.0304	0.0574	0.596	0.238	0.298	0.425	0	0.4815	PREP
rs6568401	chr6:105740943	0.29	-0.00868	0.036	0.81	-0.253	0.187	0.175	0	0.6365	PRDM1 / PREP
rs7747094	chr6:105741357	0.13	-0.0419	0.0486	0.389	0.0984	0.252	0.697	0	0.2098	PRDM1 / PREP
rs1876564	chr6:105844555	0.44	0.0192	0.0321	0.55	-0.0309	0.166	0.853	0	0.9014	PRDM1 / PREP
rs535780	chr6:106100855	0.38	0.0298	0.033	0.367	0.194	0.171	0.255	0	0.1581	ATG5 / PRDM1
rs547057	chr6:106103528	0.38	0.0296	0.033	0.369	0.193	0.171	0.259	0	0.176	ATG5 / PRDM1
rs9320149	chr6:106112560	0.45	0.00468	0.0329	0.887	0.247	0.17	0.147	0	0.1122	ATG5
rs6908306	chr6:110322753	0.09	-0.0215	0.0561	0.701	0.0619	0.291	0.831	0	0.9092	METTL24
rs6912112	chr6:111559701	0.04	-0.00724	0.089	0.935	0.296	0.46	0.52	0	0.8147	TRAF3IP2
rs4947124	chr6:111574525	0.29	0.00729	0.0364	0.841	-0.192	0.189	0.312	0	0.6457	TRAF3IP2
rs1465061	chr6:111760413	0.36	-0.0367	0.0348	0.292	-0.0108	0.181	0.952	0	0.457	FYN
rs6914091	chr6:111760532	0.43	-0.0561	0.0333	0.0926	-0.0596	0.173	0.731	0	0.6217	FYN
rs6908915	chr6:116405169	0.28	0.0082	0.0353	0.816	0.102	0.183	0.578	0	0.01648	DSE
rs9401609	chr6:122878973	0.31	-0.0117	0.0352	0.739	0.0844	0.183	0.646	0	0.1111	CLVS2 / SMPDL3A
rs9320897	chr6:122879117	0.31	-0.0117	0.0352	0.739	0.0844	0.183	0.646	0	0.1047	CLVS2 / SMPDL3A
rs12200173	chr6:123105534	0.21	-0.0439	0.041	0.285	0.0991	0.213	0.641	0	0.9368	CLVS2
rs12200143	chr6:124882173	0.05	0.0966	0.0753	0.2	0.131	0.391	0.739	0	0.6068	NKAIN2 / RNF217
rs781738	chr6:124882292	0.1	0.079	0.0546	0.149	0.00327	0.283	0.991	0	0.8417	NKAIN2 / RNF217
rs1474664	chr6:138160454	0.08	0.0505	0.0603	0.402	-0.0745	0.313	0.812	0	0.7098	ARFGEF3
rs7775174	chr6:138491393	0.02	0.151	0.131	0.25	0.309	0.677	0.648	0	0.8971	NHSL1
rs12525587	chr6:139606952	0.06	-0.0993	0.0667	0.137	-0.329	0.345	0.34	0	0.5938	CITED2
rs1936208	chr6:139644248	0.41	-0.0271	0.0328	0.409	-0.0128	0.17	0.94	0	0.9951	CITED2
rs13206772	chr6:142697836	0.14	0.02	0.0476	0.675	0.167	0.246	0.497	0	0.5347	HIVEP2
rs525932	chr6:142700821	0.39	-0.015	0.0344	0.664	-0.0202	0.178	0.91	0	0.2998	HIVEP2
rs576420	chr6:142751213	0.09	-0.0658	0.0557	0.237	-0.255	0.29	0.38	0	0.4589	HIVEP2
rs7757372	chr6:143609267	0.24	0.0242	0.0385	0.529	-0.159	0.199	0.427	0	0.907	PHACTR2
rs1022877	chr6:146889541	0.46	0.0481	0.0333	0.149	-0.0476	0.172	0.783	0	0.1968	ADGB
rs494395	chr6:147513691	0.26	0.0312	0.0385	0.418	0.2	0.199	0.315	0	0.4012	SAMD5
rs1523965	chr6:147666394	0.31	-0.032	0.0352	0.363	-0.298	0.182	0.102	0	0.7743	SAMD5
rs12210885	chr6:148204324	0.11	0.04	0.0518	0.44	-0.101	0.268	0.705	0	0.09948	SASH1
rs2813485	chr6:152145287	0.32	-0.00297	0.0353	0.933	-0.139	0.183	0.449	0	0.02119	SYNE1
rs2813487	chr6:152145447	0.32	-0.00347	0.0353	0.922	-0.136	0.183	0.457	0	0.02292	SYNE1
rs2747662	chr6:152145539	0.31	-0.0187	0.0353	0.596	-0.157	0.183	0.39	0	0.03506	SYNE1
rs2763031	chr6:152171382	0.37	0.00908	0.0335	0.786	-0.0319	0.174	0.854	0	0.6459	SYNE1
rs12662994	chr6:152309811	0.1	0.000655	0.0564	0.991	0.0738	0.292	0.801	0	0.2895	SYNE1
rs9397501	chr6:152311615	0.19	-0.0214	0.0423	0.613	-0.219	0.22	0.32	0	0.177	SYNE1
rs9371582	chr6:152311688	0.19	-0.0626	0.0409	0.126	-0.116	0.212	0.584	-0.001	0.08175	SYNE1
rs747866	chr6:161271254	0.37	0.0324	0.0353	0.359	0.161	0.184	0.382	0	0.7055	AGPAT4
rs4131770	chr6:161389876	0.25	-0.0755	0.038	0.0474	-0.421	0.197	0.0326	0	0.03923	PRKN
rs11752647	chr6:161444200	0.31	0.00977	0.0354	0.783	-0.0318	0.184	0.862	0	0.3159	PRKN
rs520741	chr6:163086455	0.23	0.00661	0.04	0.869	-0.16	0.207	0.441	0	0.5594	PACRG
rs41476147	chr6:163316708	0.09	0.096	0.0581	0.0989	-0.163	0.301	0.59	0	0.3307	PACRG
rs9458855	chr6:163547640	0.04	-0.0128	0.0887	0.885	-0.255	0.458	0.577	0	0.6642	QKI
rs7753004	chr6:165546178	0.16	0.00136	0.0458	0.976	0.216	0.237	0.364	0	0.9773	PDE10A
rs6922233	chr6:165723713	0.35	-0.0132	0.0345	0.701	-0.155	0.179	0.385	0	0.7813	PDE10A
rs6926800	chr6:166479751	0.13	-0.0896	0.0488	0.0664	-0.17	0.253	0.501	0	0.9178	RPS6KA2
rs4709117	chr6:166479851	0.27	-0.00693	0.038	0.855	-0.283	0.197	0.151	0	0.5668	RPS6KA2
rs1202621	chr6:166825124	0.33	0.0208	0.0351	0.554	0.377	0.182	0.0385	0	0.3944	RPS6KA2
rs4710128	chr6:166869462	0.19	0.00271	0.0417	0.948	-0.0694	0.217	0.749	0	0.6654	RPS6KA2
rs3798305	chr6:166949985	0.02	0.178	0.127	0.16	-0.0862	0.655	0.895	-0.001	0.9726	RNASET2
rs6952435	chr7:1665037	0.47	0.0457	0.0329	0.165	0.141	0.171	0.408	0	0.7619	ELFN1
rs7789732	chr7:1694559	0.09	-0.0752	0.0563	0.182	-0.0602	0.292	0.837	0	0.9201	ELFN1
rs10950458	chr7:1946346	0.04	-0.0497	0.0826	0.547	0.265	0.436	0.544	0	0.8325	MAD1L1
rs10237340	chr7:1947457	0.04	-0.0497	0.0826	0.547	0.265	0.436	0.544	0	0.9176	MAD1L1
rs12666575	chr7:1964786	0.38	-0.0055	0.0342	0.872	0.0346	0.177	0.845	0	0.9224	MAD1L1
rs10951550	chr7:4413005	0.48	-0.049	0.0328	0.136	-0.159	0.171	0.35	0	0.135	FOXK1 / SDK1
rs6968392	chr7:5144603	0.46	-0.043	0.0326	0.187	-0.279	0.169	0.0982	0.001	0.009083	RBAK-RBAKDN / WIPI2
rs12702749	chr7:8432830	0.09	0.0544	0.0566	0.337	-0.157	0.294	0.593	0	0.9819	NXPH1
rs11768154	chr7:8433151	0.09	0.0544	0.0566	0.337	-0.157	0.294	0.593	0	0.8938	NXPH1
rs6463808	chr7:8437157	0.17	-0.0724	0.0439	0.0993	-0.436	0.228	0.0566	0	0.6827	NXPH1
rs10236024	chr7:11043970	0.46	0.0247	0.0333	0.458	0.0462	0.173	0.79	0	0.3433	PHF14
rs10499468	chr7:16450607	0.23	-0.0189	0.0381	0.62	-0.0375	0.198	0.849	0	0.1094	CRPPA
rs518136	chr7:17041533	0.36	-0.0313	0.0341	0.359	-0.18	0.177	0.31	0	0.2067	AHR
rs662774	chr7:17043098	0.37	0.0186	0.0336	0.581	0.233	0.175	0.182	0	0.9795	AHR
rs4721562	chr7:17043270	0.33	0.0327	0.0345	0.343	0.302	0.179	0.0913	0	0.9088	AHR
rs1869413	chr7:17391126	0.26	0.00936	0.0369	0.8	0.0285	0.191	0.882	0	0.5795	ENSG00000283321
rs4721598	chr7:17395999	0.25	-0.000653	0.0375	0.986	0.0192	0.194	0.921	0	0.731	ENSG00000283321
rs6947693	chr7:17396654	0.24	-0.00235	0.0378	0.95	-0.0114	0.196	0.954	0	0.6629	ENSG00000283321
rs3940268	chr7:24173077	0.38	-0.133	0.0336	8.21e-05	-0.256	0.175	0.145	0	0.3706	NPY
rs7799805	chr7:24441344	0.04	-0.039	0.0861	0.65	-0.425	0.447	0.342	0	0.4587	NPY / PALS2
rs7805228	chr7:24609354	0.06	-0.00851	0.073	0.907	0.407	0.379	0.283	0	0.9117	PALS2
rs6979475	chr7:24878355	0.25	-0.000754	0.038	0.984	0.318	0.197	0.106	0	0.5821	OSBPL3
rs17153830	chr7:26538999	0.14	0.0159	0.0479	0.74	0.447	0.248	0.072	0	0.8496	SKAP2 / SNX10
rs6972944	chr7:27940689	0.06	0.0126	0.0683	0.853	-0.317	0.354	0.371	0.001	0.1298	JAZF1
rs11982766	chr7:27944162	0.22	-0.0443	0.0402	0.271	0.0515	0.209	0.805	0	0.583	JAZF1
rs2008123	chr7:28105777	0.15	-0.0179	0.0462	0.699	-0.0287	0.239	0.905	0	0.9579	JAZF1
rs2008296	chr7:28105945	0.15	-0.0128	0.046	0.781	0.04	0.239	0.867	0	0.969	JAZF1
rs1558631	chr7:29527476	0.4	0.00287	0.0343	0.933	-0.221	0.178	0.214	0	0.5845	CHN2
rs740141	chr7:29858392	0.27	0.0418	0.0372	0.262	0.094	0.193	0.626	0	0.9682	WIPF3
rs12701028	chr7:30779526	0.31	0.00185	0.0362	0.959	0.0608	0.188	0.746	0	0.7549	MINDY4
rs6949578	chr7:30779898	0.5	0.0324	0.0331	0.329	0.205	0.172	0.233	0	0.4107	MINDY4
rs1017012	chr7:30797387	0.49	-0.0204	0.0326	0.531	-0.156	0.169	0.356	0	0.4064	MINDY4
rs7781249	chr7:30797660	0.49	-0.0193	0.0326	0.553	-0.16	0.169	0.345	0	0.3972	MINDY4
rs17161418	chr7:32564610	0.09	0.0419	0.0557	0.452	-0.116	0.288	0.686	0	0.321	AVL9
rs2247298	chr7:36611655	0.2	0.0621	0.0404	0.125	0.235	0.209	0.263	0	0.9073	AOAH
rs1561308	chr7:38542481	0.22	0.0325	0.0406	0.424	-0.0893	0.211	0.672	0	0.5546	AMPH
rs886651	chr7:44630555	0.48	0.048	0.0332	0.149	0.29	0.172	0.0925	0	0.1301	OGDH
rs12531737	chr7:47659087	0.24	-0.0675	0.039	0.0839	-0.537	0.202	0.0079	0	0.6259	PKD1L1 / TNS3
rs10226333	chr7:51471178	0.3	0.00544	0.0362	0.881	0.0387	0.188	0.836	0	0.8733	COBL
rs17141545	chr7:70390187	0.04	0.0059	0.0838	0.944	0.401	0.44	0.363	0	0.2452	AUTS2
rs4492249	chr7:70557497	0.33	-0.0425	0.0345	0.218	-0.0396	0.179	0.825	0	0.967	AUTS2
rs17137550	chr7:71311881	0.02	-0.00251	0.129	0.984	0.212	0.665	0.75	0	0.6846	GALNT17
rs6460722	chr7:72405691	0.1	0.0289	0.0539	0.592	0.862	0.278	0.00195	0	0.6633	CALN1
rs6465074	chr7:76270093	0.09	-0.147	0.0594	0.0134	-0.0201	0.309	0.948	0	0.3755	SRRM3
rs3807797	chr7:78029924	0.18	0.014	0.0423	0.741	-0.118	0.219	0.589	0	0.4843	MAGI2
rs2960457	chr7:78037698	0.42	0.0102	0.0327	0.756	-0.00981	0.17	0.954	0	0.5775	MAGI2
rs1860695	chr7:79105368	0.14	-0.0159	0.0457	0.728	-0.109	0.237	0.646	0	0.4134	MAGI2
rs10250565	chr7:82741505	0.02	-0.137	0.115	0.233	0.0121	0.594	0.984	0	0.6041	PCLO
rs2522356	chr7:83267469	0.37	-0.0206	0.0333	0.536	0.191	0.173	0.269	0	0.2328	PCLO / SEMA3E
rs13247454	chr7:90708997	0.16	0.114	0.0432	0.00871	-0.0791	0.225	0.726	0	0.4697	CDK14
rs7789771	chr7:91020941	0.28	-0.0953	0.037	0.0101	-0.459	0.192	0.0167	0	0.6636	CDK14
rs11982047	chr7:92075960	0.4	-0.0342	0.0338	0.311	-0.145	0.175	0.407	0	0.1894	AKAP9
rs9769385	chr7:97022673	0.05	-0.00421	0.076	0.956	0.0717	0.395	0.856	0	0.747	DLX5
rs4727416	chr7:98807583	0.48	-0.0214	0.0327	0.512	-0.0369	0.169	0.828	0	0.5825	TMEM130
rs11977597	chr7:101273384	0.13	0.0641	0.0484	0.185	0.433	0.251	0.084	0	0.1329	FIS1 / IFT22
rs6949961	chr7:107210310	0.23	-0.071	0.0388	0.0676	0.0106	0.202	0.958	0	0.3351	COG5
rs1121312	chr7:107287375	0.23	-0.075	0.0388	0.0534	-0.0023	0.202	0.991	0	0.2772	COG5
rs193590	chr7:117218330	0.37	0.0115	0.0336	0.732	0.0272	0.174	0.876	0	0.7029	ST7
rs6953922	chr7:121522222	0.33	-0.0977	0.0352	0.00558	-0.0338	0.183	0.854	0	0.7322	FAM3C / PTPRZ1
rs2896328	chr7:123275337	0.28	0.0292	0.0362	0.42	0.0876	0.188	0.641	0	0.5606	IQUB / SLC13A1
rs10808198	chr7:123275511	0.22	0.0026	0.0397	0.948	-0.319	0.205	0.121	0	0.4553	IQUB / SLC13A1
rs1419442	chr7:127094117	0.35	0.0612	0.0351	0.0814	0.193	0.182	0.29	0	0.7857	GRM8
rs3808078	chr7:127941624	0.35	0.0172	0.0349	0.622	-0.0572	0.181	0.752	0	0.6784	SND1
rs3808058	chr7:128028018	0.12	-0.0539	0.0504	0.285	-0.081	0.261	0.757	0	0.2899	LRRC4 / SND1
rs17735958	chr7:128156900	0.27	0.0625	0.0366	0.0884	0.116	0.19	0.544	0	0.7179	LEP / SND1
rs10954176	chr7:128267266	0.47	-0.0349	0.0338	0.302	0.0288	0.176	0.87	0	0.533	LEP
rs731770	chr7:128726431	0.45	0.0378	0.0334	0.259	0.337	0.173	0.0518	0	0.6122	GARIN1B
rs339088	chr7:128782932	0.38	-0.0297	0.0331	0.369	-0.181	0.171	0.292	0	0.04026	CCDC136 / OPN1SW
rs6970221	chr7:128870970	0.21	0.0494	0.0417	0.236	0.37	0.216	0.0869	0	0.4717	ATP6V1FNB / KCP
rs2279668	chr7:128871677	0.03	0.149	0.0956	0.119	0.891	0.497	0.0733	0	0.5506	ATP6V1FNB / KCP
rs11760909	chr7:130352668	0.48	0.00844	0.0319	0.792	-0.00684	0.165	0.967	0	0.9503	CPA5
rs16874907	chr7:137110137	0.2	0.0413	0.0398	0.3	0.0229	0.206	0.912	0.001	0.1264	CHRM2 / PTN
rs10278730	chr7:138876514	0.41	-0.0314	0.0341	0.358	-0.0586	0.177	0.741	0	0.5903	KIAA1549
rs1990354	chr7:139824059	0.43	-0.0407	0.0332	0.22	-0.0135	0.172	0.937	0	0.6683	TBXAS1
rs10254214	chr7:141317255	0.23	0.0201	0.0388	0.605	0.213	0.201	0.289	0	0.7101	TMEM178B
rs10244120	chr7:141317361	0.23	0.0201	0.0388	0.605	0.213	0.201	0.289	0	0.7003	TMEM178B
rs17162203	chr7:141398624	0.26	-0.0101	0.0378	0.788	0.0623	0.196	0.751	0	0.5285	TMEM178B
rs1108250	chr7:141512016	0.49	0.0537	0.0329	0.104	0.0983	0.171	0.565	0	0.6797	AGK / TMEM178B
rs7805607	chr7:142815117	0.09	0.0146	0.0575	0.799	-0.0489	0.299	0.87	0	0.9939	EPHB6 / PRSS2
rs12674168	chr7:146792030	0.04	-0.0685	0.0874	0.434	-0.852	0.454	0.0609	-0.001	0.14	CNTNAP2
rs10085697	chr7:147200119	0.41	-0.00206	0.0332	0.95	0.00408	0.172	0.981	0	0.9123	CNTNAP2
rs10273775	chr7:147200311	0.44	0.0364	0.0328	0.268	0.292	0.171	0.0872	0	0.7955	CNTNAP2
rs17417154	chr7:147745198	0.24	0.0232	0.0389	0.551	0.0578	0.202	0.775	0	0.2624	CNTNAP2
rs1730402	chr7:148374560	0.21	-0.0426	0.0402	0.29	0.111	0.209	0.596	0	0.6357	CNTNAP2
rs1202460	chr7:149173707	0.11	0.0927	0.0536	0.084	0.15	0.278	0.59	0	0.983	ZNF398
rs4725389	chr7:151095450	0.25	0.0567	0.0367	0.122	-0.125	0.19	0.51	0	0.8062	AGAP3
rs386956	chr7:151366978	0.36	0.0187	0.0349	0.591	0.0229	0.181	0.899	0	0.1599	NUB1
rs367191	chr7:151367219	0.14	0.0916	0.0471	0.0523	0.28	0.244	0.252	0	0.005695	NUB1
rs4078431	chr7:151878319	0.35	-0.0352	0.0342	0.303	-0.0901	0.177	0.612	0	0.02792	PRKAG2
rs10952328	chr7:151896132	0.3	-0.0324	0.0356	0.363	-0.401	0.184	0.0299	0	0.8535	PRKAG2
rs1242786	chr7:157703091	0.09	-0.00305	0.0566	0.957	-0.143	0.294	0.626	0	0.1603	PTPRN2
rs10256092	chr7:158051695	0.48	0.0137	0.033	0.677	0.217	0.171	0.206	0	0.9729	PTPRN2
rs13222149	chr7:158261593	0.1	-0.0167	0.0554	0.764	0.3	0.288	0.297	0	0.1678	PTPRN2
rs1377374	chr7:158422955	0.48	0.0188	0.0327	0.565	-0.176	0.17	0.299	0	0.2746	PTPRN2
rs10265417	chr7:158487897	0.46	0.0385	0.0328	0.241	0.389	0.17	0.0224	0	0.7356	PTPRN2
rs7462653	chr8:822586	0.03	0.112	0.1	0.266	-0.256	0.524	0.625	0	0.9983	DLGAP2
rs4735972	chr8:1048618	0.39	0.00937	0.0342	0.784	0.00867	0.177	0.961	0	0.5084	DLGAP2
rs13272616	chr8:3358488	0.24	0.0296	0.039	0.449	0.144	0.202	0.475	0	0.5667	CSMD1
rs9773092	chr8:3358503	0.24	0.0324	0.0389	0.405	0.138	0.201	0.493	0	0.5739	CSMD1
rs9773103	chr8:3358668	0.46	0.00517	0.0336	0.878	-0.0883	0.175	0.614	0	0.3276	CSMD1
rs900224	chr8:3704304	0.07	0.0194	0.0675	0.774	-0.0549	0.351	0.876	-0.001	0.01175	CSMD1
rs12677376	chr8:4754402	0.09	-0.0845	0.0558	0.13	-0.467	0.292	0.11	0	0.5315	CSMD1
rs9657369	chr8:4754485	0.13	0.0279	0.0484	0.565	0.416	0.25	0.0965	0	0.03136	CSMD1
rs2840508	chr8:5969875	0.34	0.00536	0.0345	0.876	-0.097	0.179	0.588	0	0.4595	CSMD1 / MCPH1
rs10092705	chr8:9916748	0.12	-0.0834	0.0511	0.103	0.0112	0.265	0.966	0	0.02885	MSRA / TNKS
rs1484645	chr8:10143456	0.19	0.0131	0.0424	0.757	0.0868	0.22	0.693	0	0.9897	MSRA
rs1052453	chr8:10250815	0.36	-7.47e-05	0.0337	0.998	-0.247	0.175	0.157	0	0.07998	MSRA
rs2975649	chr8:10278430	0.28	-0.0444	0.0363	0.221	-0.207	0.188	0.271	0	0.8582	MSRA
rs2975648	chr8:10278466	0.42	-0.00851	0.0332	0.798	0.0127	0.172	0.941	0	0.2176	MSRA
rs2952254	chr8:10279684	0.32	-0.0519	0.035	0.138	-0.234	0.181	0.198	0	0.6585	MSRA
rs7822305	chr8:10300918	0.03	-0.0233	0.101	0.818	-0.103	0.524	0.843	0	0.1303	MSRA
rs4469501	chr8:11967447	0.28	-0.00493	0.0369	0.894	0.145	0.191	0.449	0	0.8063	DEFB136
rs7828977	chr8:11967674	0.17	-0.0122	0.044	0.781	0.00332	0.228	0.988	0	0.03427	DEFB136
rs1362867	chr8:15779883	0.02	0.103	0.111	0.352	0.406	0.577	0.482	0	0.4538	TUSC3
rs7812918	chr8:17086280	0.11	-0.0693	0.0514	0.178	-0.51	0.266	0.0559	0	0.1551	MICU3
rs3850762	chr8:17086326	0.47	-0.0108	0.033	0.745	-0.223	0.171	0.192	0	0.6734	MICU3
rs11203833	chr8:17131523	0.49	-0.0237	0.033	0.473	0.036	0.171	0.833	0	0.7648	MICU3
rs10503593	chr8:17355193	0.07	-0.0582	0.0634	0.359	0.246	0.328	0.454	0	0.7135	MTMR7
rs7831711	chr8:22112717	0.44	-0.0595	0.0322	0.065	0.119	0.167	0.475	0	0.468	HR / NUDT18
rs13278281	chr8:26719504	0.5	0.01	0.0337	0.766	0.086	0.174	0.621	0	0.3566	ADRA1A / DPYSL2
rs755951	chr8:27369273	0.39	-0.0445	0.0333	0.182	-0.196	0.173	0.256	0	6.435e-05	PTK2B
rs17057051	chr8:27370037	0.3	-0.0611	0.0365	0.0948	-0.196	0.189	0.301	0	1.889e-05	PTK2B
rs17057419	chr8:27579871	0.15	0.03	0.0466	0.52	0.229	0.242	0.344	0	0.2756	CLU / EPHX2
rs2014617	chr8:27719875	0.22	-0.0413	0.0398	0.299	-0.316	0.206	0.125	0	0.4159	CCDC25
rs7109	chr8:27733647	0.41	-0.0246	0.0338	0.467	-0.0509	0.175	0.771	0	0.07729	CCDC25
rs2010525	chr8:27733989	0.41	-0.0246	0.0338	0.467	-0.0509	0.175	0.771	-0.001	0.07821	CCDC25
rs10081527	chr8:27736133	0.11	0.0468	0.053	0.377	-0.0688	0.274	0.802	0.001	0.1777	CCDC25
rs3808366	chr8:28316234	0.06	0.0476	0.07	0.496	0.493	0.363	0.174	0	0.989	PNOC
rs4732638	chr8:28344126	0.1	0.0761	0.0538	0.158	0.339	0.279	0.225	0	0.2561	PNOC / ZNF395
rs6993584	chr8:28479527	0.32	0.0316	0.0354	0.372	-0.138	0.183	0.452	0	0.3647	FBXO16
rs1946583	chr8:28493236	0.13	-0.0176	0.0493	0.721	-0.282	0.257	0.272	0	0.8077	FBXO16 / FZD3
rs4733515	chr8:30807762	0.14	0.0307	0.0477	0.52	0.292	0.247	0.237	0	0.3086	PPP2CB
rs12545740	chr8:33597782	0.46	0.048	0.0335	0.151	0.0615	0.174	0.724	0	0.7359	DUSP26
rs36105509	chr8:38282211	0.08	-0.0196	0.0618	0.752	-0.161	0.32	0.614	0	0.3944	NSD3
rs11777840	chr8:38682224	0.32	0.0058	0.0357	0.871	0.117	0.185	0.529	0	0.8894	TACC1
rs13273137	chr8:40829428	0.17	0.00439	0.0438	0.92	-0.17	0.227	0.452	0	0.6237	ZMAT4
rs6993510	chr8:41845092	0.38	-0.0343	0.0349	0.325	-0.18	0.181	0.319	0	0.4268	ANK1
rs1481472	chr8:50482258	0.11	-0.0134	0.0535	0.802	0.0485	0.278	0.862	0	0.9502	SNTG1
rs16916228	chr8:51422899	0.02	0.00783	0.117	0.947	0.667	0.611	0.275	0	0.8157	PXDNL
rs6473986	chr8:55422682	0.05	-0.0912	0.0752	0.226	-0.13	0.389	0.738	0	0.3237	XKR4
rs2622590	chr8:55445714	0.16	-0.00195	0.0443	0.965	0.0414	0.231	0.857	0	0.8581	XKR4
rs2939632	chr8:55451004	0.16	-0.00195	0.0443	0.965	0.0414	0.231	0.857	0	0.9193	XKR4
rs755764	chr8:64270525	0.11	0.097	0.0525	0.0653	0.179	0.273	0.513	0	0.6341	BHLHE22
rs2577888	chr8:64364912	0.19	0.00201	0.0407	0.961	-0.328	0.211	0.12	0	0.7685	BHLHE22
rs2591002	chr8:68435637	0.49	0.05	0.0321	0.12	0.0131	0.167	0.937	0	0.1314	C8orf34
rs2890426	chr8:68435784	0.34	-0.00902	0.0341	0.791	0.242	0.177	0.172	0	0.4561	C8orf34
rs13262989	chr8:68699009	0.15	0.0888	0.0461	0.0544	0.316	0.239	0.186	0	0.8043	C8orf34
rs7012051	chr8:68699210	0.05	-0.0162	0.074	0.827	-0.334	0.382	0.383	0	0.9433	C8orf34
rs1460680	chr8:70251533	0.05	0.0279	0.072	0.699	0.53	0.374	0.158	0	0.351	NCOA2
rs2926702	chr8:70255759	0.14	0.126	0.0475	0.00818	0.284	0.247	0.251	0	0.2785	NCOA2
rs17824599	chr8:72250034	0.13	0.101	0.0487	0.0387	0.216	0.254	0.395	0	0.2306	KCNB2 / TRPA1
rs1028261	chr8:74288122	0.06	0.0498	0.0698	0.476	-0.14	0.362	0.7	0	0.8267	JPH1
rs7812753	chr8:74779025	0.11	-0.0331	0.0552	0.549	-0.36	0.288	0.212	0	0.4567	PI15
rs13255802	chr8:79656130	0.18	-0.0489	0.0429	0.254	0.00971	0.222	0.965	0	0.2665	STMN2
rs3793382	chr8:79657639	0.09	0.069	0.0561	0.219	0.274	0.291	0.347	0	0.09126	STMN2
rs7843886	chr8:79757499	0.18	0.0414	0.0433	0.339	0.167	0.224	0.455	0	0.5659	HEY1
rs2467774	chr8:79763011	0.17	0.00641	0.0433	0.882	-0.0367	0.225	0.871	0	0.8677	HEY1
rs6986945	chr8:79763042	0.18	0.0139	0.0427	0.746	0.139	0.221	0.532	0	0.3457	HEY1
rs17722407	chr8:88199105	0.05	0.102	0.0725	0.162	0.289	0.375	0.441	0	0.07884	MMP16
rs10504848	chr8:88205510	0.05	0.113	0.0723	0.118	0.248	0.374	0.507	0	0.07875	MMP16
rs7815279	chr8:90081858	0.28	0.037	0.0371	0.319	0.169	0.192	0.38	0	0.2056	CALB1
rs17747233	chr8:92091693	0.06	0.0163	0.0672	0.809	0.261	0.348	0.453	0	0.6986	RUNX1T1
rs6999504	chr8:93398056	0.44	-0.00658	0.0331	0.842	0.0693	0.172	0.686	0	0.8366	CIBAR1 / TRIQK
rs17428901	chr8:100543033	0.36	-0.0167	0.035	0.634	-0.046	0.182	0.8	0	0.03422	ANKRD46
rs7816400	chr8:100847603	0.31	-0.0157	0.0365	0.668	0.00022	0.189	0.999	0	0.6662	PABPC1 / YWHAZ
rs7014272	chr8:102060951	0.02	-0.119	0.115	0.3	0.296	0.593	0.617	0	0.9333	NCALD
rs1269693	chr8:102061232	0.38	0.0236	0.0342	0.491	0.0119	0.178	0.946	0	0.9861	NCALD
rs2293982	chr8:102285479	0.17	-0.0123	0.0447	0.784	0.00755	0.232	0.974	0	0.9606	UBR5
rs9650000	chr8:102292898	0.14	0.0051	0.0484	0.916	-0.00973	0.251	0.969	0	0.9789	UBR5
rs9650002	chr8:102295305	0.14	0.00736	0.0479	0.878	-0.0133	0.248	0.957	0	0.9816	UBR5
rs979670	chr8:103105159	0.29	0.0131	0.0358	0.714	-0.00183	0.185	0.992	0	0.145	ATP6V1C1 / BAALC
rs979671	chr8:103105209	0.49	-0.0306	0.0321	0.34	-0.132	0.166	0.428	0	0.8921	ATP6V1C1 / BAALC
rs2515173	chr8:103109046	0.41	-0.0527	0.033	0.11	-0.244	0.171	0.153	0	0.9828	ATP6V1C1 / BAALC
rs17202607	chr8:103109289	0.17	0.0136	0.044	0.758	0.118	0.229	0.607	-0.001	0.007355	ATP6V1C1 / BAALC
rs713368	chr8:103184485	0.47	-0.00259	0.0331	0.938	-0.0598	0.172	0.728	0	0.332	BAALC
rs3133836	chr8:103351110	0.08	-0.00963	0.0594	0.871	-0.158	0.308	0.607	0	0.1335	CTHRC1 / FZD6
rs17802089	chr8:103351231	0.08	-0.0229	0.0605	0.705	0.0775	0.313	0.804	0	0.2567	CTHRC1 / FZD6
rs827589	chr8:103351442	0.09	-0.0304	0.0559	0.587	-0.0411	0.289	0.887	0	0.1956	CTHRC1 / FZD6
rs12682157	chr8:106319425	0.23	-0.000346	0.0391	0.993	0.114	0.203	0.573	0	0.03991	OXR1
rs1789978	chr8:106432253	0.38	-0.047	0.0341	0.168	0.00843	0.177	0.962	0	0.0225	OXR1
rs4392872	chr8:106546442	0.48	0.0398	0.0336	0.236	0.0498	0.174	0.775	0	0.4247	OXR1
rs2443779	chr8:108034499	0.28	0.0465	0.0371	0.21	-0.0417	0.193	0.829	0	0.5876	RSPO2
rs429315	chr8:108081840	0.45	-0.0279	0.0336	0.406	0.102	0.175	0.558	0	0.3597	RSPO2
rs3935694	chr8:109689269	0.11	0.0203	0.0547	0.71	0.083	0.283	0.769	0	0.3433	SYBU
rs17668007	chr8:117545987	0.2	0.000215	0.0417	0.996	0.0659	0.216	0.761	0	0.5213	MED30
rs16889867	chr8:117546018	0.21	0.00751	0.0404	0.853	0.121	0.209	0.563	0	0.6922	MED30
rs13271779	chr8:118127146	0.04	-0.0697	0.0782	0.373	-0.559	0.404	0.167	0	0.7626	EXT1
rs10091367	chr8:119205117	0.5	-0.0449	0.0324	0.166	-0.0922	0.168	0.584	0	0.8357	MAL2
rs16892237	chr8:119206675	0.06	-0.0754	0.0716	0.292	-0.509	0.371	0.17	0	0.5126	MAL2
rs3812491	chr8:119206890	0.06	-0.0754	0.0716	0.292	-0.509	0.371	0.17	0	0.5408	MAL2
rs929953	chr8:119207794	0.28	0.00711	0.0363	0.845	0.00403	0.188	0.983	0	0.5652	MAL2
rs10505429	chr8:123133229	0.18	0.0296	0.0419	0.48	-0.221	0.217	0.308	0	0.03787	TBC1D31
rs10096657	chr8:124344800	0.07	0.0334	0.0654	0.61	0.0331	0.339	0.922	0	0.7215	TMEM65
rs4464955	chr8:124610291	0.05	-0.13	0.0787	0.0988	-0.527	0.409	0.197	0	0.5799	MTSS1
rs11777796	chr8:124610576	0.02	0.191	0.107	0.0752	0.443	0.554	0.425	0	0.5371	MTSS1
rs4007936	chr8:124642113	0.07	0.0396	0.0626	0.527	-0.108	0.324	0.74	0	0.654	MTSS1
rs4510845	chr8:124642319	0.14	0.0757	0.0464	0.103	0.131	0.24	0.586	0	0.9521	MTSS1
rs16893083	chr8:124673736	0.05	-0.0323	0.0743	0.663	-0.473	0.385	0.22	0	0.7919	MTSS1
rs166403	chr8:130823072	0.19	0.0319	0.0427	0.456	-0.0217	0.221	0.922	0	0.6405	ADCY8
rs867964	chr8:131032621	0.04	0.128	0.0844	0.13	0.12	0.437	0.784	0	0.3192	ADCY8
rs913819	chr8:131032693	0.43	0.0223	0.0334	0.505	-0.0746	0.173	0.666	0	0.631	ADCY8
rs529894	chr8:131705759	0.34	0.0245	0.035	0.485	0.331	0.182	0.0693	0	0.7261	EFR3A
rs2721875	chr8:132515798	0.25	0.00625	0.0381	0.87	-0.211	0.197	0.285	0	0.1185	DNAAF11 / KCNQ3
rs2721876	chr8:132515828	0.32	-0.0212	0.0352	0.547	-0.215	0.182	0.238	0	0.1692	DNAAF11 / KCNQ3
rs1469263	chr8:132793217	0.36	0.023	0.0345	0.505	0.192	0.179	0.283	0	0.4449	PHF20L1
rs180204	chr8:132868999	0.27	0.0888	0.0376	0.0182	0.388	0.195	0.0465	0	0.6817	TG
rs870685	chr8:133001497	0.43	-0.0123	0.0327	0.708	-0.0341	0.17	0.841	0	0.6186	TG
rs17633144	chr8:133131666	0.28	0.0979	0.0355	0.00591	0.519	0.184	0.00499	0	0.1413	TG
rs2294024	chr8:133131869	0.49	0.022	0.0319	0.49	0.303	0.165	0.0675	0	0.2787	TG
rs7017613	chr8:138228202	0.13	-0.0144	0.0496	0.772	-0.7	0.256	0.00636	0	0.9277	FAM135B
rs2318340	chr8:138752589	0.21	0.00565	0.0404	0.889	-0.094	0.21	0.654	0	0.5096	COL22A1
rs7844870	chr8:139829071	0.12	0.0216	0.0501	0.667	-0.101	0.26	0.699	0	0.2096	TRAPPC9
rs7834152	chr8:141032771	0.41	0.0065	0.0342	0.849	-0.0198	0.177	0.911	0	0.5274	DENND3 / PTK2
rs6994704	chr8:143145109	0.25	0.0493	0.0374	0.188	0.0961	0.194	0.621	0	0.4552	LY6H
rs10811397	chr9:2083755	0.12	0.0156	0.0505	0.758	-0.229	0.261	0.38	0	0.9985	SMARCA2
rs1571834	chr9:2474066	0.35	-0.0375	0.0334	0.261	0.0245	0.173	0.887	0	0.4571	SMARCA2 / VLDLR
rs1385454	chr9:4670642	0.35	-0.035	0.0336	0.297	-0.136	0.174	0.436	0	0.06274	CDC37L1 / SPATA6L
rs1385453	chr9:4671022	0.35	-0.0374	0.0336	0.266	-0.164	0.174	0.346	0	0.04355	CDC37L1 / SPATA6L
rs2291681	chr9:14790843	0.42	0.0123	0.0331	0.711	0.0126	0.171	0.941	0	0.5728	FREM1
rs2291680	chr9:14791009	0.47	-0.0596	0.0328	0.0694	-0.238	0.17	0.163	0	0.06546	FREM1
rs13296345	chr9:14791350	0.35	0.033	0.035	0.347	0.231	0.181	0.203	0	0.1769	FREM1
rs1389733	chr9:14791717	0.45	-0.0379	0.033	0.251	-0.331	0.171	0.0533	0	0.6382	FREM1
rs10810293	chr9:14942037	0.23	0.0061	0.0396	0.878	0.0266	0.205	0.897	0	0.8478	FREM1
rs3008705	chr9:16040665	0.45	0.0136	0.0329	0.68	0.333	0.17	0.0505	0	0.7072	CCDC171
rs16934274	chr9:16218661	0.12	0.00206	0.0506	0.968	-0.182	0.264	0.49	0	0.3873	BNC2 / CCDC171
rs3780218	chr9:19531264	0.22	-0.0315	0.0387	0.416	0.119	0.201	0.556	0	0.7072	SLC24A2
rs11790824	chr9:19576364	0.11	0.0343	0.0522	0.512	0.121	0.271	0.655	0	0.9927	SLC24A2
rs2383101	chr9:19576951	0.2	0.0429	0.0408	0.293	0.177	0.211	0.404	0	0.9707	SLC24A2
rs1887486	chr9:19581604	0.12	0.0325	0.0485	0.503	0.238	0.251	0.344	0	0.5225	SLC24A2
rs2151003	chr9:20803598	0.37	-0.0767	0.0341	0.0247	-0.205	0.177	0.247	0	0.5674	FOCAD
rs12341793	chr9:23829826	0.16	0.0285	0.0453	0.529	0.155	0.234	0.509	0	0.8343	ELAVL2
rs10966090	chr9:23829867	0.37	0.0361	0.0341	0.29	-0.0881	0.177	0.619	0	0.6151	ELAVL2
rs4142149	chr9:23831143	0.38	0.0247	0.0341	0.468	-0.058	0.177	0.743	0	0.5821	ELAVL2
rs17251987	chr9:33388291	0.1	-0.041	0.0551	0.458	-0.0988	0.288	0.732	0	0.3444	AQP7
rs2993174	chr9:38652717	0.21	-0.0164	0.04	0.681	0.00117	0.207	0.995	0	0.7928	ANKRD18A / FAM240B
rs2131355	chr9:68513228	0.4	0.00701	0.0342	0.838	-0.0822	0.178	0.644	0	0.922	PGM5
rs1411996	chr9:68584629	0.14	0.0696	0.0475	0.143	0.0869	0.246	0.724	0	0.2367	PIP5K1B / TMEM252
rs17058884	chr9:68912858	0.05	-0.0167	0.0784	0.831	-0.56	0.409	0.171	0	0.9891	PIP5K1B
rs2309425	chr9:69191214	0.5	0.0422	0.0336	0.21	0.121	0.175	0.488	0	0.01764	TJP2
rs4877735	chr9:83186028	0.05	0.087	0.0756	0.25	-0.186	0.393	0.635	0	0.08895	FRMD3 / RASEF
rs2031261	chr9:83312242	0.18	-0.00963	0.041	0.814	0.00609	0.213	0.977	0	0.9675	FRMD3
rs4877253	chr9:83349535	0.34	-0.047	0.0352	0.182	-0.461	0.182	0.0114	0	0.9907	FRMD3
rs3915916	chr9:83355649	0.34	-0.0471	0.0353	0.183	-0.464	0.182	0.0112	0	0.8659	FRMD3
rs4242622	chr9:83404253	0.38	-0.00717	0.0339	0.833	-0.167	0.176	0.343	0	0.6987	FRMD3
rs7035287	chr9:83406217	0.37	-0.0834	0.0345	0.0158	-0.159	0.179	0.377	0	0.5532	FRMD3
rs11140077	chr9:83424203	0.08	0.102	0.0617	0.0969	0.461	0.32	0.149	0	0.3921	FRMD3
rs10868228	chr9:84832631	0.48	-0.00572	0.0324	0.86	-0.167	0.168	0.32	0	0.2886	NTRK2
rs7048015	chr9:84863220	0.2	0.0287	0.0414	0.487	-0.113	0.214	0.6	0	0.5659	NTRK2
rs10780690	chr9:84863257	0.48	0.0146	0.033	0.658	-0.222	0.171	0.195	0	0.1198	NTRK2
rs3780634	chr9:84873803	0.17	0.0644	0.0435	0.139	-0.0339	0.226	0.881	0	0.6172	NTRK2
rs10512177	chr9:86904118	0.26	-0.0252	0.0379	0.505	-0.132	0.196	0.5	0	0.4966	GAS1
rs277740	chr9:87137597	0.46	-0.0283	0.0331	0.392	-0.0591	0.172	0.731	0	0.376	DAPK1 / GAS1
rs277738	chr9:87137907	0.22	0.0503	0.0394	0.202	0.458	0.204	0.0247	0	0.5995	DAPK1 / GAS1
rs3128477	chr9:87667264	0.34	0.0363	0.0352	0.303	0.259	0.182	0.156	0	0.1712	DAPK1
rs2039307	chr9:89154844	0.26	0.01	0.0371	0.787	0.0702	0.192	0.715	0	0.1925	SHC3
rs1888642	chr9:89154848	0.36	0.0493	0.0335	0.142	0.243	0.174	0.163	0	0.02216	SHC3
rs12238518	chr9:89474413	0.21	0.0622	0.0407	0.126	0.0647	0.212	0.76	0	0.1565	SEMA4D
rs10993725	chr9:90855954	0.06	-0.0759	0.0667	0.255	-0.236	0.348	0.497	0	0.9381	SYK
rs2281888	chr9:92612872	0.25	0.033	0.0384	0.39	-0.109	0.199	0.582	0	0.9661	CENPP
rs2146719	chr9:92796381	0.2	0.0324	0.0409	0.428	0.0226	0.212	0.915	0	0.7036	BICD2 / ZNF484
rs10992689	chr9:93255469	0.28	-0.0614	0.0372	0.0986	-0.118	0.193	0.539	0	0.2083	WNK2
rs10821135	chr9:93476296	0.5	-0.0122	0.0329	0.71	-0.141	0.17	0.408	0	0.7475	FAM120A
rs608900	chr9:98355103	0.27	-0.00945	0.037	0.798	0.124	0.192	0.518	0	0.9388	GABBR2
rs1537959	chr9:98410412	0.39	0.0013	0.0341	0.97	0.18	0.177	0.308	0	0.8415	GABBR2
rs1167768	chr9:98569110	0.3	0.015	0.0365	0.682	-0.227	0.189	0.231	0	0.2139	GABBR2
rs10989375	chr9:101073074	0.02	0.124	0.11	0.259	0.254	0.57	0.656	0.002	0.1029	PLPPR1
rs10989376	chr9:101073107	0.02	0.124	0.11	0.259	0.254	0.57	0.656	0	0.1045	PLPPR1
rs1016429	chr9:101640082	0.07	-0.123	0.0624	0.049	-0.49	0.324	0.13	0	0.5294	GRIN3A
rs2485531	chr9:101683211	0.23	0.0257	0.0389	0.51	-0.104	0.202	0.606	0	0.02531	GRIN3A
rs10991662	chr9:105462143	0.12	-0.0484	0.0503	0.336	-0.294	0.26	0.259	0	0.9371	FSD1L
rs10120611	chr9:116760866	0.03	-0.0625	0.106	0.555	0.0792	0.547	0.885	0	0.3767	ASTN2
rs13291355	chr9:116761157	0.22	0.0424	0.0407	0.297	-0.0782	0.211	0.711	0	0.651	ASTN2
rs1326814	chr9:116849749	0.35	0.01	0.0348	0.774	-0.191	0.18	0.288	0	0.4751	ASTN2
rs10983398	chr9:116897238	0.37	0.0229	0.034	0.502	-0.0335	0.176	0.849	0	0.594	ASTN2
rs9299249	chr9:117219254	0.47	0.0126	0.0326	0.7	0.0883	0.169	0.602	0	0.9333	ASTN2
rs10513300	chr9:117367927	0.04	0.084	0.0819	0.305	0.442	0.425	0.3	0	0.8368	ASTN2
rs13295747	chr9:121923220	0.5	-0.0254	0.0319	0.426	0.0118	0.166	0.943	0	0.2967	TTLL11
rs10818651	chr9:122212140	0.38	-0.0433	0.0331	0.191	-0.338	0.171	0.0491	0	0.9064	LHX6
rs1467737	chr9:122220221	0.47	0.035	0.0326	0.284	0.326	0.169	0.0535	0	0.8248	LHX6
rs10986506	chr9:124986783	0.4	0.0127	0.0333	0.703	-0.0268	0.173	0.877	0	0.1042	SCAI
rs13284331	chr9:125049448	0.31	0.0616	0.0357	0.0845	0.377	0.185	0.0423	0	0.9746	SCAI
rs600310	chr9:125053868	0.33	-0.0361	0.035	0.303	-0.225	0.182	0.217	0	0.2801	SCAI
rs535248	chr9:126940688	0.27	0.0368	0.0364	0.311	0.294	0.188	0.118	0	0.1263	RALGPS1
rs1281159	chr9:127096239	0.46	0.00313	0.0335	0.925	0.12	0.174	0.491	0	0.6616	ANGPTL2 / RALGPS1
rs2779727	chr9:127290826	0.46	4.89e-05	0.0328	0.999	0.13	0.17	0.444	0	0.1092	GARNL3
rs10819274	chr9:127331625	0.46	0.0167	0.0329	0.612	0.0648	0.17	0.704	0	0.7045	GARNL3
rs7863063	chr9:127344499	0.31	0.0357	0.0363	0.325	0.245	0.189	0.193	0	0.9993	GARNL3
rs12171699	chr9:127693412	0.06	0.0232	0.0684	0.735	-0.501	0.353	0.157	0	0.7562	PTRH1 / STXBP1
rs913990	chr9:127776441	0.35	-0.0352	0.0338	0.298	-0.226	0.175	0.196	0	0.1837	SH2D3C
rs10760550	chr9:128207295	0.33	-0.0319	0.0351	0.364	0.125	0.182	0.492	0	0.8988	DNM1
rs4837274	chr9:128494923	0.19	-0.0513	0.0424	0.227	0.166	0.22	0.451	0	0.5359	ODF2
rs10760564	chr9:128558639	0.1	0.0304	0.0565	0.591	0.234	0.293	0.424	0	0.8508	SPTAN1
rs2479028	chr9:129224530	0.46	0.00688	0.0328	0.834	0.162	0.171	0.343	0	0.7692	ENSG00000235007
rs2026995	chr9:129337112	0.4	0.0122	0.0332	0.713	0.0416	0.172	0.809	0	0.5094	NTMT1
rs12351309	chr9:130611277	0.08	-0.0927	0.0611	0.129	-0.405	0.317	0.202	0	0.9863	FUBP3
rs11243855	chr9:132636251	0.34	0.037	0.0351	0.292	0.0475	0.182	0.794	0	0.637	DDX31
rs10435975	chr9:132636448	0.26	-0.0558	0.037	0.132	-0.0498	0.192	0.795	0	0.6916	DDX31
rs2428123	chr9:133848874	0.16	-0.0917	0.0449	0.0414	0.103	0.233	0.66	0	0.7488	VAV2
rs1633759	chr9:133954166	0.23	-0.0178	0.04	0.656	-0.181	0.207	0.383	0	0.4824	VAV2
rs528472	chr9:135689001	0.3	-0.00448	0.0354	0.899	-0.119	0.183	0.516	0	0.4606	SOHLH1
rs7861677	chr9:135883573	0.18	0.0383	0.0416	0.357	-0.00781	0.216	0.971	0	0.1328	CAMSAP1
rs7894920	chr10:1579716	0.16	0.0335	0.0449	0.456	-0.111	0.233	0.633	0	0.4262	ADARB2
rs2397989	chr10:4804434	0.1	-0.0522	0.0528	0.323	-0.658	0.272	0.0159	0	0.8122	AKR1E2
rs2397988	chr10:4804674	0.42	0.0333	0.0338	0.325	0.0937	0.176	0.594	0	0.6666	AKR1E2
rs17301842	chr10:4804825	0.14	0.0108	0.0468	0.818	-0.112	0.244	0.647	0	0.2525	AKR1E2
rs3100196	chr10:4812037	0.14	-0.0362	0.0478	0.448	-0.309	0.247	0.212	0	0.7301	AKR1E2
rs1983890	chr10:6136651	0.39	0.00972	0.0326	0.766	-0.0455	0.169	0.788	0	0.2167	PFKFB3
rs11258358	chr10:13384522	0.01	0.0253	0.233	0.914	-1.28	1.21	0.288	0	0.2912	BEND7 / SEPHS1
rs10752321	chr10:13692479	0.08	0.122	0.0627	0.0517	0.298	0.326	0.361	0	0.9526	FRMD4A
rs10752322	chr10:13692771	0.16	0.0185	0.0455	0.684	-0.127	0.236	0.591	0	0.538	FRMD4A
rs2077150	chr10:13692850	0.4	-0.0383	0.0332	0.249	-0.221	0.172	0.2	0	0.758	FRMD4A
rs2895596	chr10:14224086	0.14	0.0556	0.0492	0.259	0.0786	0.255	0.758	0	0.4514	FRMD4A
rs2025791	chr10:14233604	0.02	-0.157	0.134	0.241	-0.772	0.693	0.266	0.001	0.09329	FRMD4A
rs7068964	chr10:14233727	0.47	0.0294	0.0334	0.379	0.00852	0.173	0.961	0	0.9789	FRMD4A
rs1218400	chr10:14242220	0.45	-0.0311	0.0336	0.355	-0.185	0.175	0.291	0	0.9018	FRMD4A
rs11259252	chr10:14671078	0.37	-0.0217	0.0349	0.534	-0.124	0.182	0.496	0	0.3843	FAM107B
rs7081738	chr10:24008732	0.27	-0.0279	0.0359	0.437	0.0141	0.186	0.94	0	0.3372	KIAA1217
rs1529529	chr10:24158671	0.27	0.00719	0.0376	0.848	0.0216	0.195	0.912	-0.001	0.05451	KIAA1217
rs10828610	chr10:24158948	0.26	0.0164	0.038	0.666	0.011	0.197	0.956	0	0.1097	KIAA1217
rs10490899	chr10:24306791	0.05	-0.0601	0.0784	0.443	-0.0861	0.407	0.832	0	0.1908	KIAA1217
rs17383772	chr10:24306826	0.18	0.0104	0.0438	0.813	0.225	0.228	0.324	0	0.3975	KIAA1217
rs2917191	chr10:25812524	0.21	-0.00999	0.0396	0.801	0.138	0.205	0.501	0	0.8696	GPR158 / MYO3A
rs11006995	chr10:28296567	0.06	-0.0655	0.0731	0.37	-0.464	0.379	0.221	0	0.9152	MPP7
rs2039723	chr10:43613576	0.19	-0.00622	0.0419	0.882	0.118	0.217	0.588	0	0.4108	ZNF485
rs7921154	chr10:51117034	0.13	0.0457	0.0495	0.356	0.192	0.256	0.454	0	0.6326	PRKG1
rs2879523	chr10:51118018	0.4	-0.0771	0.0342	0.0243	-0.0798	0.178	0.654	0	0.8225	PRKG1
rs1904685	chr10:51183485	0.02	0.284	0.107	0.00815	0.601	0.555	0.28	0	0.7097	PRKG1
rs10762467	chr10:51886485	0.39	-0.0582	0.0328	0.0764	-0.0603	0.171	0.724	0	0.189	PRKG1
rs2241529	chr10:52314997	0.46	0.00319	0.0323	0.921	-0.0465	0.168	0.782	0	0.4829	DKK1
rs16914297	chr10:59872236	0.13	0.0459	0.0491	0.35	-0.157	0.255	0.538	0.001	0.07158	CCDC6
rs1684900	chr10:59872358	0.32	0.00472	0.0349	0.892	0.265	0.181	0.145	0	0.4051	CCDC6
rs1664260	chr10:59873096	0.28	0.029	0.0359	0.42	0.268	0.186	0.151	0	0.6389	CCDC6
rs7896246	chr10:61964631	0.32	-0.0133	0.035	0.703	0.149	0.181	0.41	0	0.2656	ARID5B
rs7905097	chr10:67050231	0.36	0.00107	0.0345	0.975	-0.0376	0.179	0.834	0	0.08165	CTNNA3 / LRRTM3
rs2764813	chr10:67075738	0.49	0.00981	0.0329	0.765	-0.0614	0.17	0.719	0	0.9941	CTNNA3 / LRRTM3
rs12355080	chr10:70203852	0.32	-0.0547	0.0353	0.121	-0.0445	0.183	0.808	0	0.02121	PPA1
rs4547043	chr10:78754102	0.36	0.0413	0.0336	0.219	0.0659	0.175	0.707	0	0.1647	RPS24 / ZMIZ1
rs2395539	chr10:78754257	0.36	0.0401	0.0337	0.234	0.0483	0.175	0.783	0	0.1689	RPS24 / ZMIZ1
rs11002826	chr10:79114335	0.21	0.0226	0.0405	0.577	0.401	0.21	0.0563	0	0.2406	ZMIZ1
rs505087	chr10:82743047	0.22	0.0104	0.04	0.795	-0.0682	0.208	0.743	0	0.7339	NRG3
rs10887562	chr10:86224700	0.11	0.00243	0.0534	0.964	0.0607	0.279	0.828	0	0.6719	GRID1
rs10887563	chr10:86225494	0.38	-0.055	0.0341	0.107	-0.335	0.177	0.0585	0	0.9178	GRID1
rs2814352	chr10:86254592	0.15	0.000883	0.0456	0.985	0.305	0.237	0.199	0	0.908	GRID1
rs7901850	chr10:90684254	0.32	0.0161	0.0356	0.651	-0.0121	0.185	0.948	0	0.3673	HTR7
rs747334	chr10:90984987	0.49	0.00421	0.0336	0.9	-0.123	0.174	0.482	0	0.4915	ANKRD1 / PCGF5
rs747335	chr10:90985108	0.34	0.0125	0.0348	0.719	0.165	0.181	0.362	0	0.5348	ANKRD1 / PCGF5
rs7080368	chr10:90986036	0.32	0.00537	0.035	0.878	0.132	0.182	0.47	0	0.3583	ANKRD1 / PCGF5
rs10786046	chr10:92436063	0.28	-0.0327	0.0365	0.371	-0.126	0.189	0.507	0	0.2177	IDE
rs11187971	chr10:94476341	0.17	0.000857	0.0427	0.984	-0.275	0.221	0.212	0	0.5319	TBC1D12
rs6584000	chr10:95420646	0.24	-0.0226	0.0399	0.571	0.293	0.207	0.156	0	0.6835	SORBS1
rs1536447	chr10:95500807	0.11	-0.069	0.0531	0.194	-0.134	0.275	0.626	0	0.7811	SORBS1
rs701821	chr10:97278805	0.3	0.025	0.0369	0.498	0.029	0.192	0.88	0	0.6238	ARHGAP19-SLIT1
rs11189211	chr10:97414113	0.26	-0.0513	0.0378	0.175	-0.274	0.196	0.163	0	0.8521	RRP12
rs1052212	chr10:97673851	0.21	0.0333	0.04	0.405	-0.0218	0.207	0.916	0	0.8015	PI4K2A
rs4148385	chr10:99788420	0.43	0.0407	0.0352	0.248	0.00835	0.182	0.964	0	0.2197	ABCC2
rs4148386	chr10:99788711	0.43	0.0408	0.0352	0.246	0.0126	0.182	0.945	0	0.2126	ABCC2
rs7078153	chr10:99977161	0.43	0.0747	0.0332	0.0247	0.184	0.172	0.286	0	0.2616	DNMBP
rs2047037	chr10:103717342	0.17	-0.00391	0.0441	0.929	0.105	0.229	0.647	0	0.4667	SH3PXD2A
rs2047036	chr10:103717405	0.38	-0.0144	0.0336	0.668	0.101	0.175	0.561	0	0.5713	SH3PXD2A
rs17115986	chr10:103789862	0.05	-0.0303	0.0739	0.681	0.439	0.382	0.251	0	0.3036	SH3PXD2A
rs1570220	chr10:103802129	0.36	-0.0453	0.034	0.183	-0.126	0.176	0.476	0	0.05024	SH3PXD2A
rs17128407	chr10:111105919	0.05	-0.0694	0.0761	0.362	0.0542	0.395	0.891	0	0.3952	ADRA2A
rs11196717	chr10:114376766	0.14	0.0649	0.0479	0.176	0.405	0.248	0.104	0	0.9008	AFAP1L2
rs12774597	chr10:114995923	0.34	0.0112	0.0344	0.745	0.137	0.178	0.442	0	0.5953	TRUB1
rs1900500	chr10:116688567	0.5	-0.0267	0.0331	0.42	-0.206	0.172	0.231	0	0.8397	HSPA12A
rs2921967	chr10:116688752	0.5	-0.0242	0.0331	0.465	-0.196	0.171	0.254	0	0.8443	HSPA12A
rs9421246	chr10:116848591	0.3	-0.0189	0.036	0.599	-0.135	0.186	0.47	0	0.09446	HSPA12A
rs879255	chr10:116888532	0.18	-0.0268	0.0422	0.526	-0.122	0.218	0.576	0	0.2683	ENO4 / SHTN1
rs17099274	chr10:119758514	0.05	0.0243	0.0713	0.733	0.522	0.369	0.157	0	0.6928	INPP5F
rs911788	chr10:122182283	0.42	0.00813	0.0335	0.808	0.271	0.174	0.119	0	0.09479	TACC2
rs963534	chr10:122233129	0.25	-0.0349	0.0381	0.359	-0.0378	0.197	0.848	0	0.6734	TACC2
rs8192670	chr10:122995861	0.09	0.0237	0.0571	0.678	-0.149	0.297	0.617	0	0.591	IKZF5 / PSTK
rs9419204	chr10:132110501	0.43	0.0143	0.0326	0.661	-0.143	0.168	0.397	0	0.07305	JAKMIP3
rs2379232	chr10:132110670	0.4	0.0228	0.0335	0.496	0.176	0.174	0.31	0	0.1548	JAKMIP3
rs2492768	chr10:132582827	0.29	-0.00602	0.036	0.867	0.104	0.187	0.577	0	0.8529	INPP5A
rs3810967	chr10:133180528	0.5	-0.0432	0.0335	0.197	-0.187	0.174	0.282	0	0.4639	KNDC1
rs2334659	chr11:1335833	0.16	-0.0155	0.0455	0.733	-0.243	0.236	0.303	0	0.3974	BRSK2 / TOLLIP
rs2141322	chr11:8045904	0.22	0.0439	0.04	0.273	-0.0937	0.208	0.652	0	0.07374	TUB
rs2653565	chr11:8871646	0.35	0.0109	0.0337	0.747	0.172	0.175	0.325	0	0.4727	DENND2B
rs1960180	chr11:9029677	0.36	0.0159	0.0337	0.638	0.0896	0.175	0.609	0	0.3893	SCUBE2
rs7106832	chr11:12066446	0.05	0.0617	0.0732	0.4	-0.668	0.378	0.0778	0	0.08616	DKK3 / MICAL2
rs4757149	chr11:12066501	0.23	0.024	0.0412	0.56	0.218	0.213	0.307	0	0.07365	DKK3 / MICAL2
rs1994323	chr11:12080204	0.5	-0.0156	0.0338	0.645	-0.0464	0.176	0.792	0	0.721	MICAL2
rs17383023	chr11:12080351	0.24	0.0732	0.0402	0.0685	-0.0436	0.208	0.834	0	0.2367	MICAL2
rs17467817	chr11:12080533	0.24	0.0702	0.04	0.0796	-0.0572	0.208	0.783	0	0.2582	MICAL2
rs6485587	chr11:12223796	0.31	0.0144	0.0369	0.697	-0.0466	0.191	0.808	0	0.6789	MICAL2
rs7103040	chr11:12223903	0.28	0.00989	0.0378	0.793	-0.0416	0.196	0.832	0	0.5775	MICAL2
rs2641940	chr11:12230185	0.14	0.0509	0.0487	0.296	-0.0472	0.252	0.852	0	0.9217	MICAL2
rs2706645	chr11:12230225	0.46	-0.0317	0.0343	0.356	0.0955	0.178	0.591	0	0.4521	MICAL2
rs11022254	chr11:12231060	0.46	-0.0382	0.0337	0.258	0.157	0.174	0.368	0	0.1821	MICAL2
rs4501962	chr11:12341153	0.3	0.0693	0.0357	0.0522	0.0293	0.185	0.875	0	0.09324	MICAL2
rs12421465	chr11:12540386	0.3	0.0286	0.0352	0.417	0.0639	0.183	0.727	0	0.05125	PARVA
rs16865	chr11:12540510	0.36	-0.0509	0.0341	0.136	-0.15	0.177	0.396	0	0.6245	PARVA
rs4641448	chr11:12540587	0.34	0.0308	0.0347	0.375	0.0954	0.18	0.596	0	0.02476	PARVA
rs4148618	chr11:17431896	0.21	-0.0901	0.0404	0.0259	-0.163	0.21	0.438	0	0.1873	ABCC8
rs6486430	chr11:18488226	0.43	0.00892	0.0334	0.789	0.069	0.173	0.69	0	0.5446	TSG101
rs16935476	chr11:18488446	0.28	0.0249	0.0379	0.512	0.0841	0.197	0.669	0	0.7766	TSG101
rs1867306	chr11:20544830	0.28	-0.025	0.0365	0.493	-0.0116	0.189	0.951	0	0.5357	PRMT3 / SLC6A5
rs1894160	chr11:20544907	0.27	-0.0248	0.0365	0.497	-0.00828	0.189	0.965	0	0.5476	PRMT3 / SLC6A5
rs1945421	chr11:21431764	0.07	0.135	0.0645	0.0368	0.628	0.34	0.0646	0	0.7411	NELL1
rs11601429	chr11:21510288	0.19	-0.00211	0.041	0.959	0.209	0.213	0.328	0	0.1805	NELL1
rs11601433	chr11:21510305	0.19	-0.00211	0.041	0.959	0.209	0.213	0.328	0	0.1843	NELL1
rs6483873	chr11:22699943	0.2	0.0421	0.0414	0.309	0.348	0.214	0.105	0	0.8363	GAS2
rs11026739	chr11:22699999	0.04	0.035	0.0864	0.686	0.348	0.447	0.437	0	0.4802	GAS2
rs10833809	chr11:22763303	0.39	-0.0122	0.0337	0.716	0.164	0.175	0.348	0	0.1591	GAS2
rs16924343	chr11:33453119	0.12	-0.0483	0.0492	0.326	-0.36	0.254	0.157	0	0.7853	KIAA1549L
rs3802785	chr11:44973890	0.21	-0.000991	0.0392	0.98	0.00124	0.204	0.995	0	0.3032	TP53I11
rs7103871	chr11:45251960	0.13	-0.0162	0.0493	0.743	-0.203	0.256	0.428	0	0.5926	SYT13
rs2863182	chr11:45281826	0.33	0.0096	0.0348	0.783	-0.106	0.18	0.555	0	0.6445	SYT13
rs1017615	chr11:45371195	0.35	-0.0179	0.0345	0.604	0.326	0.179	0.0689	0	0.3761	SYT13
rs720889	chr11:61447993	0.07	-0.00125	0.0642	0.985	-0.326	0.333	0.329	0	0.364	ENSG00000256591
rs4102214	chr11:63445248	0.2	-0.0936	0.0411	0.0228	-0.299	0.213	0.16	-0.001	0.04473	PLAAT5 / SLC22A9
rs12281324	chr11:65095967	0.04	0.151	0.09	0.0941	0.515	0.469	0.272	0	0.7142	VPS51
rs4515996	chr11:70073416	0.3	0.0076	0.0359	0.832	0.29	0.186	0.118	0	0.9174	ANO1
rs2282481	chr11:70333566	0.34	0.055	0.0346	0.112	0.403	0.179	0.0247	0	0.21	PPFIA1
rs341086	chr11:72606759	0.42	-0.0209	0.0323	0.516	0.0499	0.167	0.766	0	0.687	PDE2A
rs11235547	chr11:72607787	0.14	0.0317	0.0475	0.504	0.253	0.246	0.305	0	0.6909	PDE2A
rs11824535	chr11:74443703	0.11	0.0528	0.0529	0.318	0.0462	0.275	0.867	0	0.6768	KCNE3
rs539343	chr11:74443745	0.48	0.00171	0.0329	0.959	-0.235	0.17	0.167	0	0.8209	KCNE3
rs503855	chr11:74822407	0.23	-0.0385	0.0385	0.318	-0.0144	0.2	0.943	0	0.5877	RNF169 / XRRA1
rs2725815	chr11:77316529	0.33	-0.0104	0.0354	0.77	-0.11	0.184	0.549	0	0.363	GDPD4 / PAK1
rs4483616	chr11:79113278	0.14	-0.0357	0.0482	0.46	0.0953	0.249	0.702	0	0.6894	TENM4
rs661939	chr11:79173487	0.06	-0.0164	0.0685	0.811	0.113	0.356	0.751	0	0.8787	TENM4
rs1079338	chr11:83035323	0.17	0.0424	0.0425	0.319	0.371	0.22	0.092	0	0.4905	RAB30
rs2507847	chr11:83451305	0.38	0.0154	0.0339	0.65	0.233	0.176	0.186	0	0.5444	DLG2
rs4480567	chr11:83629972	0.21	-0.00108	0.0401	0.979	0.141	0.207	0.498	0	0.628	DLG2
rs2060147	chr11:83630273	0.21	-0.000891	0.0402	0.982	0.135	0.208	0.517	0	0.6607	DLG2
rs3885683	chr11:83744664	0.13	-0.0106	0.0495	0.83	-0.0681	0.257	0.791	0	0.7292	DLG2
rs12793229	chr11:84437035	0.04	-0.194	0.0827	0.019	-0.473	0.428	0.27	0	0.3739	DLG2
rs10898257	chr11:84544278	0.13	-0.0857	0.0491	0.0812	-0.406	0.256	0.113	0	0.9536	DLG2
rs12278864	chr11:84688986	0.11	-0.00369	0.0533	0.945	-0.101	0.276	0.716	0	0.5481	DLG2
rs11234416	chr11:85803650	0.04	-0.0718	0.0796	0.367	-0.628	0.413	0.128	0	0.4209	SYTL2
rs9645703	chr11:86548822	0.25	-0.0326	0.0377	0.387	-0.0243	0.196	0.901	0	0.9271	ME3
rs7112956	chr11:92850499	0.14	0.0385	0.0478	0.421	0.112	0.248	0.652	0	0.887	FAT3
rs10831114	chr11:93858686	0.05	0.0632	0.0745	0.396	-0.217	0.388	0.577	0	0.9659	VSTM5
rs3020004	chr11:94185671	0.41	-0.0174	0.0339	0.607	0.0162	0.176	0.926	0	0.5164	PANX1
rs10831195	chr11:94302843	0.45	-0.0311	0.0324	0.337	-0.146	0.168	0.385	0	0.7521	IZUMO1R
rs7110768	chr11:94639277	0.12	0.105	0.0506	0.0383	0.499	0.264	0.0588	0	0.8578	PIWIL4
rs10160699	chr11:95698019	0.21	-0.0649	0.0405	0.109	0.113	0.21	0.59	0	0.8003	FAM76B
rs1789162	chr11:107506123	0.07	0.0135	0.065	0.836	0.198	0.338	0.558	0	0.3569	ALKBH8
rs11212292	chr11:107593210	0.49	-0.0233	0.0333	0.484	-0.0944	0.172	0.584	0	0.6874	ELMOD1
rs989595	chr11:109124599	0.15	-0.0426	0.0473	0.368	-0.446	0.244	0.0684	0	0.5235	C11orf87 / DDX10
rs7945071	chr11:110373198	0.2	0.0381	0.0415	0.359	0.48	0.215	0.0255	0	0.3256	FDX1 / RDX
rs7931910	chr11:110373521	0.2	0.0365	0.0415	0.379	0.512	0.214	0.0171	0	0.3457	FDX1 / RDX
rs2051465	chr11:110373538	0.12	-0.0457	0.0498	0.359	-0.11	0.258	0.669	0	0.9939	FDX1 / RDX
rs920722	chr11:110455816	0.14	-0.0514	0.0461	0.266	-0.215	0.239	0.369	0	0.9554	FDX1
rs17500548	chr11:117361675	0.2	0.0171	0.0406	0.675	-0.149	0.211	0.478	0	0.97	CEP164
rs2305825	chr11:117361776	0.21	0.0165	0.0406	0.685	-0.156	0.211	0.458	0	0.9494	CEP164
rs597686	chr11:117491146	0.14	-0.0193	0.0472	0.682	0.386	0.245	0.114	0	0.5304	DSCAML1
rs11216430	chr11:117505396	0.05	0.0965	0.074	0.192	-0.156	0.383	0.683	0	0.9923	DSCAML1
rs12803154	chr11:117595436	0.26	-0.00392	0.0366	0.915	0.022	0.191	0.908	0	0.7428	DSCAML1
rs528431	chr11:117792194	0.37	-0.00969	0.0343	0.778	0.103	0.177	0.563	0	0.8646	DSCAML1
rs496371	chr11:117852000	0.28	-0.0136	0.0369	0.712	-0.126	0.192	0.511	0	0.7447	FXYD6-FXYD2
rs3885041	chr11:117852027	0.25	-0.0042	0.0386	0.913	0.145	0.2	0.469	0	0.8601	FXYD6-FXYD2
rs11216598	chr11:117877737	0.18	0.00403	0.0426	0.925	0.209	0.221	0.344	0	0.3053	FXYD6
rs631898	chr11:117877763	0.49	-0.0529	0.0332	0.112	-0.35	0.172	0.0423	0	0.4947	FXYD6
rs1715458	chr11:118252022	0.27	-0.0119	0.0364	0.745	-0.136	0.189	0.471	0	0.1029	MPZL3
rs1047079	chr11:118602516	0.12	-0.0248	0.0498	0.618	-0.337	0.258	0.192	0	0.3766	ARCN1
rs17742	chr11:118602670	0.12	-0.0284	0.0493	0.565	-0.311	0.255	0.223	0	0.3941	ARCN1
rs4938589	chr11:118939696	0.11	0.0239	0.0534	0.655	0.34	0.277	0.22	0	0.2132	UPK2
rs7130716	chr11:119447596	0.1	0.0582	0.0514	0.258	0.21	0.268	0.433	0	0.9032	THY1
rs11607161	chr11:122629187	0.14	0.128	0.0488	0.0089	0.00864	0.253	0.973	0	0.2862	UBASH3B
rs35714343	chr11:122727106	0.42	0.0141	0.0328	0.668	-0.207	0.17	0.225	0	0.898	UBASH3B
rs7924691	chr11:122727387	0.44	0.0173	0.0325	0.594	-0.191	0.169	0.259	0	0.931	UBASH3B
rs7940959	chr11:122813624	0.14	-0.0146	0.0475	0.758	-0.26	0.246	0.29	0	0.2212	UBASH3B
rs10892923	chr11:122900820	0.37	-0.0286	0.034	0.401	-0.0694	0.176	0.694	0	0.7028	JHY
rs11218882	chr11:122900956	0.37	-0.0313	0.034	0.357	-0.0771	0.176	0.662	0	0.7065	JHY
rs4293126	chr11:122933425	0.49	0.071	0.0319	0.0262	0.133	0.166	0.423	0	0.8653	JHY
rs7126295	chr11:123125342	0.39	-0.0358	0.0344	0.299	-0.183	0.179	0.305	0	0.06982	CLMP
rs3781904	chr11:123652713	0.29	0.00794	0.0369	0.83	-0.00513	0.191	0.979	0	0.07287	SCN3B
rs10502270	chr11:123756960	0.43	-0.0357	0.0327	0.275	-0.0521	0.169	0.759	0	0.6269	OR6X1
rs1893186	chr11:125240693	0.23	-0.0196	0.0385	0.611	-0.279	0.199	0.161	0	0.7334	PKNOX2
rs11219993	chr11:125253916	0.43	0.0306	0.0333	0.359	0.0586	0.173	0.735	0	0.7598	PKNOX2
rs12288326	chr11:125254077	0.34	-0.00327	0.0334	0.922	0.081	0.173	0.64	0	0.2602	PKNOX2
rs12274979	chr11:125254105	0.34	-0.000513	0.0334	0.988	0.127	0.173	0.464	0	0.2963	PKNOX2
rs12288391	chr11:125254186	0.34	-0.00164	0.0334	0.961	0.125	0.173	0.471	0	0.3319	PKNOX2
rs627911	chr11:126202793	0.23	0.0315	0.0396	0.428	0.275	0.206	0.183	0	0.4353	RPUSD4
rs4937131	chr11:126433847	0.22	0.0453	0.0389	0.244	0.141	0.203	0.488	0	0.835	KIRREL3 / ST3GAL4
rs657320	chr11:126549006	0.12	0.0579	0.0501	0.247	0.323	0.259	0.212	-0.001	0.1017	KIRREL3
rs7130480	chr11:126636906	0.19	-0.134	0.0408	0.00108	-0.235	0.212	0.269	0	0.2362	KIRREL3
rs7109913	chr11:126878933	0.15	0.114	0.0462	0.014	0.459	0.239	0.0554	0.001	0.1532	KIRREL3
rs948118	chr11:126893049	0.49	-0.0813	0.0324	0.0122	-0.263	0.168	0.118	0	0.1302	KIRREL3
rs620263	chr11:130180927	0.3	-0.0433	0.0361	0.231	0.0772	0.187	0.68	0	0.7034	ST14
rs877264	chr11:132471961	0.46	0.0156	0.0335	0.642	0.0773	0.174	0.656	0	0.7216	OPCML
rs1008098	chr11:132634194	0.23	-0.0368	0.0394	0.35	-0.127	0.204	0.534	0	0.1722	OPCML
rs1793278	chr11:132639279	0.41	-0.0205	0.0336	0.542	-0.193	0.174	0.267	0	0.3106	OPCML
rs1784510	chr11:132639619	0.43	-0.0199	0.0334	0.553	-0.154	0.173	0.374	0	0.3423	OPCML
rs4315083	chr11:132721753	0.03	0.0513	0.0949	0.589	0.371	0.494	0.453	0	0.8614	OPCML
rs1793264	chr11:132745290	0.09	0.0449	0.0583	0.442	0.337	0.303	0.266	0	0.6513	OPCML
rs1784174	chr11:132745340	0.09	0.0533	0.0584	0.362	0.374	0.303	0.217	0	0.7183	OPCML
rs1793265	chr11:132745401	0.09	0.0533	0.0584	0.362	0.374	0.303	0.217	0	0.7038	OPCML
rs7121966	chr11:132821369	0.45	-0.0369	0.0327	0.259	-0.141	0.169	0.406	0	0.1251	OPCML
rs12276491	chr11:132962439	0.07	-0.0577	0.0646	0.371	-0.49	0.335	0.144	0	0.951	OPCML
rs586802	chr11:134004761	0.27	0.0284	0.0378	0.452	0.238	0.197	0.225	0	0.05568	IGSF9B / JAM3
rs586313	chr11:134004817	0.27	0.0232	0.0379	0.54	0.221	0.197	0.263	0	0.05092	IGSF9B / JAM3
rs470956	chr11:134082855	0.3	0.0327	0.0352	0.353	0.0559	0.182	0.759	0	0.6279	JAM3
rs893949	chr11:134426490	0.49	-0.0158	0.0332	0.634	-0.102	0.173	0.556	0	0.8768	B3GAT1
rs733856	chr11:134426747	0.49	-0.0151	0.0331	0.649	0.02	0.172	0.907	0	0.6915	B3GAT1
rs9645766	chr12:716616	0.28	0.0207	0.0372	0.577	0.104	0.192	0.587	0	0.8058	NINJ2 / WNK1
rs1870203	chr12:722717	0.14	0.0394	0.0485	0.416	-0.0241	0.252	0.924	0	0.7708	NINJ2 / WNK1
rs11836372	chr12:1282241	0.34	-0.0188	0.0349	0.59	-0.0246	0.181	0.892	0	0.0957	ERC1
rs7132752	chr12:1644568	0.07	-0.0444	0.0651	0.496	-0.542	0.337	0.108	0	0.04659	WNT5B
rs4765680	chr12:2447933	0.21	-0.0303	0.04	0.449	-0.406	0.207	0.0504	0	0.114	CACNA1C
rs10744590	chr12:3061514	0.25	0.0314	0.0377	0.404	-0.05	0.196	0.798	0	0.1551	TEAD4 / TSPAN9
rs12368682	chr12:3605208	0.45	-0.0023	0.0336	0.945	-0.105	0.174	0.547	0	0.4734	CRACR2A / PRMT8
rs10848907	chr12:3667594	0.24	0.00993	0.0387	0.797	-0.049	0.201	0.807	0	0.6836	CRACR2A
rs7958195	chr12:4822582	0.08	-0.0474	0.0623	0.447	-0.141	0.324	0.663	0	0.3755	GALNT8
rs10492059	chr12:4822693	0.22	-0.0723	0.0402	0.0719	-0.436	0.209	0.037	0	0.5793	GALNT8
rs10849147	chr12:4822941	0.19	-0.0654	0.0421	0.121	-0.314	0.218	0.151	0	0.9784	GALNT8
rs1921322	chr12:11448247	0.06	0.0757	0.0664	0.254	0.223	0.345	0.519	0	0.5008	PRB2
rs11054423	chr12:11706797	0.33	-0.00139	0.034	0.967	0.03	0.176	0.865	0	0.9885	ETV6
rs10772506	chr12:11779124	0.15	-0.0151	0.0454	0.74	-0.0702	0.236	0.766	0	0.4901	ETV6
rs11054935	chr12:12495909	0.27	-0.0319	0.0366	0.384	-0.0701	0.19	0.712	0	0.7382	DUSP16
rs10845568	chr12:12512312	0.47	-0.0304	0.0323	0.347	-0.335	0.167	0.045	0	0.8124	DUSP16
rs759748	chr12:12657720	0.19	-0.0673	0.0417	0.107	-0.201	0.216	0.353	0	0.6364	CREBL2 / GPR19
rs10845608	chr12:12683154	0.5	0.00713	0.0328	0.828	-0.187	0.17	0.272	0	0.5033	GPR19
rs2160972	chr12:12685674	0.4	0.000141	0.0334	0.997	0.0321	0.173	0.853	0	0.1767	CDKN1B / GPR19
rs4415858	chr12:13265925	0.05	0.0672	0.0753	0.372	0.142	0.396	0.719	0	0.8301	EMP1
rs2110984	chr12:13722646	0.23	0.028	0.0396	0.479	0.275	0.205	0.18	0	0.7741	GRIN2B
rs11612284	chr12:13722742	0.18	-0.0205	0.0439	0.64	-0.305	0.227	0.18	0	0.1608	GRIN2B
rs2300261	chr12:13738617	0.25	-0.043	0.0384	0.264	-0.171	0.2	0.391	0	0.7722	GRIN2B
rs12317299	chr12:13835559	0.23	0.0364	0.0389	0.35	0.146	0.201	0.47	0	0.8694	GRIN2B
rs2284424	chr12:13835936	0.27	0.0183	0.0371	0.622	0.0746	0.193	0.7	0	0.1254	GRIN2B
rs12582848	chr12:13878511	0.41	-0.0636	0.0333	0.056	-0.203	0.173	0.242	0	0.0836	GRIN2B
rs17174795	chr12:15603555	0.14	0.023	0.0473	0.627	0.619	0.245	0.0115	0	0.9435	PTPRO
rs10843989	chr12:31646157	0.14	-0.00278	0.0471	0.953	0.309	0.244	0.205	0	0.9368	AK4P3
rs161981	chr12:32265317	0.45	-0.0273	0.0331	0.409	0.0279	0.171	0.871	0	0.1986	BICD1
rs2638259	chr12:40156522	0.44	0.0318	0.0336	0.344	-0.123	0.174	0.48	0	0.3169	LRRK2 / SLC2A13
rs2406683	chr12:42504431	0.31	-0.0305	0.0363	0.402	-0.128	0.188	0.495	0	0.1302	PRICKLE1
rs275602	chr12:43551800	0.02	-0.0446	0.131	0.734	-0.11	0.679	0.871	0	0.7001	ADAMTS20
rs275605	chr12:43552401	0.07	-0.0481	0.064	0.452	-0.683	0.331	0.0394	0	0.9749	ADAMTS20
rs7485057	chr12:48185026	0.24	-0.0183	0.0389	0.638	0.0601	0.201	0.766	0	0.6325	CCDC184
rs12369114	chr12:48819023	0.2	0.0391	0.0409	0.339	0.0233	0.212	0.913	0	0.4975	CACNB3
rs7305599	chr12:51507606	0.47	0.0141	0.0333	0.672	0.0998	0.173	0.564	0	0.8304	SLC4A8
rs12309211	chr12:53710248	0.43	0.0249	0.0332	0.454	0.231	0.173	0.181	0	0.4088	CALCOCO1
rs12830815	chr12:53803482	0.47	-0.0198	0.0328	0.546	-0.0432	0.17	0.8	0	0.7477	CALCOCO1 / HOXC13
rs17099893	chr12:63889234	0.05	-0.0246	0.0728	0.736	-0.503	0.379	0.185	0.001	0.2612	SRGAP1
rs1394266	chr12:66947874	0.08	-0.0537	0.0608	0.377	-0.111	0.315	0.725	0	0.5968	GRIP1
rs12369132	chr12:67019407	0.15	-0.0126	0.048	0.793	0.222	0.249	0.372	0	0.1048	GRIP1
rs1437493	chr12:67187521	0.03	0.00996	0.0888	0.911	-0.317	0.471	0.501	0	0.275	CAND1 / GRIP1
rs7958866	chr12:67427930	0.48	0.0403	0.0323	0.212	-0.0299	0.168	0.859	0	0.6888	CAND1 / DYRK2
rs41329849	chr12:70418082	0.05	-0.0334	0.0764	0.662	0.0478	0.397	0.904	0	0.2784	KCNMB4
rs10879355	chr12:72019229	0.35	0.0243	0.0349	0.485	0.196	0.181	0.278	0	0.1768	TPH2
rs10161543	chr12:76539594	0.27	-0.00736	0.0373	0.844	-0.102	0.193	0.596	0	0.4514	OSBPL8
rs7132983	chr12:78636549	0.48	0.0119	0.0331	0.718	0.00124	0.171	0.994	0	0.7868	NAV3 / SYT1
rs1845181	chr12:78636801	0.25	0.0512	0.0383	0.182	-0.12	0.199	0.547	0	0.6772	NAV3 / SYT1
rs11835975	chr12:79141851	0.06	0.00596	0.0697	0.932	-0.142	0.361	0.694	0	0.9569	SYT1
rs17005300	chr12:79148298	0.06	0.00471	0.0695	0.946	-0.152	0.36	0.673	0	0.9573	SYT1
rs11114122	chr12:79453260	0.13	0.0704	0.0493	0.153	-0.0857	0.255	0.737	0	0.1625	SYT1
rs2463170	chr12:79707326	0.15	-0.0628	0.0463	0.176	0.158	0.24	0.512	0	0.3059	PAWR
rs7136603	chr12:92028704	0.11	0.0395	0.0521	0.449	-0.246	0.271	0.365	0	0.676	BTG1
rs4553411	chr12:92031001	0.46	-0.00505	0.0328	0.878	-0.189	0.17	0.267	0	0.6892	BTG1
rs2971589	chr12:93991936	0.2	0.00936	0.0404	0.817	0.127	0.209	0.545	0	0.03587	CRADD / PLXNC1
rs1437801	chr12:93992178	0.5	-0.00883	0.0319	0.782	0.0619	0.165	0.708	0	0.1321	CRADD / PLXNC1
rs3847799	chr12:94152122	0.22	0.0462	0.0392	0.238	-0.0444	0.203	0.827	0	0.5871	PLXNC1
rs11107996	chr12:95343366	0.01	-0.203	0.14	0.148	-0.407	0.725	0.574	0	0.7202	VEZT
rs17346064	chr12:95343432	0.08	-0.0601	0.0585	0.305	0.2	0.304	0.51	0	0.5793	VEZT
rs11107997	chr12:95343452	0.4	0.0302	0.0327	0.355	0.147	0.169	0.384	0	0.8463	VEZT
rs12049985	chr12:95538705	0.08	0.0158	0.0623	0.8	0.725	0.321	0.0243	-0.001	0.8853	USP44
rs10859990	chr12:95942261	0.35	0.0163	0.035	0.641	0.324	0.181	0.0742	0	0.08155	CCDC38
rs11109699	chr12:99005735	0.21	-0.0413	0.0409	0.313	0.0135	0.212	0.949	0	0.6596	ANKS1B
rs10778177	chr12:102543168	0.15	-0.00179	0.0472	0.97	0.361	0.244	0.14	0	0.5643	IGF1
rs4764702	chr12:102543328	0.15	-0.00524	0.0473	0.912	0.324	0.245	0.186	0	0.5702	IGF1
rs2248382	chr12:103866908	0.33	0.0538	0.0346	0.12	0.231	0.18	0.198	0	0.1395	HSP90B1 / NT5DC3
rs7957506	chr12:107575375	0.13	-0.016	0.048	0.738	0.311	0.25	0.213	0	0.7817	ABTB3
rs759756	chr12:108496210	0.19	-0.0344	0.0409	0.4	0.165	0.212	0.435	0	0.7459	FICD
rs2292354	chr12:109930396	0.26	-0.0475	0.0372	0.202	-0.0727	0.193	0.706	0	0.4966	GIT2 / TCHP
rs2891405	chr12:112714292	0.33	-0.0113	0.0349	0.746	-0.0619	0.181	0.732	0	0.2011	RPH3A
rs10400584	chr12:112714401	0.33	-0.0113	0.0349	0.746	-0.0619	0.181	0.732	0	0.2077	RPH3A
rs11612340	chr12:112794107	0.04	0.249	0.0814	0.00226	0.72	0.424	0.0897	0	0.9117	RPH3A
rs11068063	chr12:116539723	0.43	-0.0255	0.0328	0.438	-0.243	0.17	0.155	0	0.525	MAP1LC3B2
rs10774910	chr12:117236534	0.31	-0.026	0.0359	0.469	-0.174	0.187	0.351	0	0.172	NOS1
rs4767535	chr12:117367070	0.46	-0.00517	0.0334	0.877	0.00867	0.173	0.96	0	0.8236	NOS1
rs2592289	chr12:117837191	0.14	-0.00248	0.0471	0.958	0.071	0.244	0.771	0	0.8431	KSR2
rs12822146	chr12:117837586	0.18	-0.0517	0.0428	0.227	-0.429	0.222	0.0537	0	0.4755	KSR2
rs12308535	chr12:117875688	0.08	0.0728	0.0606	0.23	-0.171	0.314	0.586	0	0.1736	KSR2
rs7299718	chr12:118759812	0.03	-0.0846	0.0946	0.371	0.126	0.492	0.797	0	0.8217	SRRM4 / SUDS3
rs7966721	chr12:119077232	0.33	-0.0291	0.0353	0.41	0.248	0.183	0.175	0	0.3495	SRRM4
rs11609862	chr12:119451729	0.12	0.016	0.0523	0.759	0.0405	0.271	0.881	0	0.8603	CCDC60
rs278129	chr12:119749568	0.22	0.0747	0.0396	0.0595	0.0358	0.205	0.862	0	0.3641	CIT
rs278130	chr12:119749679	0.18	0.0334	0.0426	0.434	-0.1	0.221	0.649	0	0.8288	CIT
rs2720028	chr12:121720151	0.04	0.0194	0.087	0.824	0.482	0.45	0.284	0	0.7721	TMEM120B
rs940904	chr12:123007025	0.28	0.014	0.0365	0.7	-0.383	0.189	0.0423	0	0.3421	PITPNM2
rs4765615	chr12:124815284	0.49	-0.0403	0.0334	0.229	-0.114	0.174	0.513	0	0.6284	SCARB1
rs7316480	chr12:125015531	0.33	0.0388	0.0352	0.271	-0.038	0.183	0.835	0	0.792	BRI3BP
rs7132145	chr12:125016177	0.17	0.0902	0.0435	0.0384	0.169	0.227	0.456	0	0.6912	BRI3BP
rs12812258	chr12:125853758	0.28	-0.00697	0.0373	0.852	-0.139	0.194	0.473	0	0.6551	TMEM132B
rs7300642	chr12:130010595	0.13	-0.0497	0.0475	0.296	0.0578	0.247	0.816	0	0.741	FZD10 / TMEM132D
rs10219721	chr12:130793226	0.1	0.0639	0.0555	0.25	-0.0419	0.289	0.885	0.001	0.3483	STX2
rs1106369	chr12:130815550	0.45	-0.0166	0.0321	0.605	-0.175	0.166	0.295	0	0.9454	STX2
rs4759823	chr12:131002378	0.32	-0.0237	0.0345	0.492	0.0666	0.179	0.71	0	0.8593	ADGRD1
rs4759824	chr12:131002440	0.32	-0.0237	0.0345	0.492	0.0666	0.179	0.71	0	0.8663	ADGRD1
rs35811168	chr13:21322704	0.44	0.0495	0.0324	0.127	0.149	0.168	0.375	0	0.8311	ZDHHC20
rs9510741	chr13:23444075	0.29	-0.0829	0.0365	0.0233	-0.326	0.19	0.0862	0	0.588	SACS
rs9805786	chr13:24084217	0.41	-0.025	0.034	0.461	0.102	0.176	0.563	0	0.4413	SPATA13
rs17408998	chr13:25137617	0.14	0.0157	0.0479	0.743	0.0794	0.248	0.749	0	0.08108	AMER2 / PABPC3
rs2025409	chr13:25137921	0.45	0.0365	0.0331	0.271	0.165	0.172	0.337	0	0.4049	AMER2 / PABPC3
rs4359303	chr13:26523098	0.26	0.0342	0.0379	0.367	0.366	0.196	0.0622	0	0.5399	CDK8 / WASF3
rs3858735	chr13:29005540	0.5	0.0303	0.0335	0.366	0.149	0.174	0.39	0	0.2268	MTUS2
rs4445745	chr13:29006221	0.44	-0.0109	0.0333	0.744	-0.234	0.172	0.175	0	0.1053	MTUS2
rs7997763	chr13:29161743	0.27	-0.0106	0.0368	0.773	0.24	0.19	0.207	0	0.1218	MTUS2
rs9508304	chr13:29164020	0.13	0.0157	0.046	0.734	0.212	0.239	0.375	0	0.1979	MTUS2
rs3930809	chr13:29164191	0.31	0.0763	0.0356	0.0324	0.435	0.185	0.0188	0	0.5384	MTUS2
rs798274	chr13:32471502	0.39	-0.015	0.0342	0.661	0.094	0.177	0.595	0	0.8258	N4BP2L2
rs1508486	chr13:34722324	0.27	0.0297	0.0372	0.426	-0.0255	0.193	0.895	0	0.722	NBEA
rs7988705	chr13:35615757	0.24	0.0384	0.0383	0.317	0.157	0.199	0.429	0	0.8743	NBEA
rs2031446	chr13:35617493	0.42	0.0432	0.0329	0.19	0.0399	0.171	0.815	0	0.1804	NBEA
rs11147578	chr13:35714946	0.12	0.00445	0.0504	0.93	0.156	0.263	0.552	0	0.1284	DCLK1 / NBEA
rs17052996	chr13:35850493	0.21	-0.0284	0.0407	0.486	-0.0433	0.211	0.837	0	0.8354	DCLK1
rs10507433	chr13:35850561	0.2	-0.0387	0.0412	0.348	-0.113	0.213	0.595	0	0.6652	DCLK1
rs11841466	chr13:35899164	0.06	0.0566	0.0675	0.401	-0.206	0.349	0.556	0	0.6465	DCLK1
rs1184040	chr13:35899229	0.16	0.103	0.044	0.0196	0.236	0.229	0.302	0	0.4421	DCLK1
rs1928022	chr13:36212316	0.18	0.0456	0.0421	0.28	-0.228	0.219	0.297	0	0.6389	CCDC169-SOHLH2 / SOHLH2
rs1815294	chr13:37313578	0.38	0.026	0.0342	0.447	-0.0965	0.177	0.587	0	0.2799	CSNK1A1L / POSTN
rs17056745	chr13:37868758	0.02	0.108	0.115	0.347	0.2	0.595	0.737	0	0.0509	TRPC4
rs4144140	chr13:37868903	0.45	-0.032	0.033	0.333	-0.276	0.171	0.107	0	0.135	TRPC4
rs11619062	chr13:37870314	0.02	0.0782	0.111	0.48	0.0647	0.572	0.91	0	0.04977	TRPC4
rs3812840	chr13:37870345	0.33	0.0588	0.0354	0.0967	0.264	0.184	0.151	0	0.2492	TRPC4
rs3812837	chr13:37871059	0.34	0.0458	0.0351	0.191	0.226	0.182	0.214	0	0.2686	TRPC4
rs1538146	chr13:37871151	0.36	0.0523	0.0346	0.131	0.224	0.18	0.213	0	0.7805	TRPC4
rs17803662	chr13:39395124	0.04	-0.0679	0.0812	0.403	-0.602	0.42	0.152	0	0.5542	LHFPL6
rs641027	chr13:39405060	0.12	-0.0418	0.0498	0.401	-0.31	0.258	0.23	0	0.2435	LHFPL6
rs1329284	chr13:43596774	0.06	0.0131	0.072	0.856	0.0135	0.372	0.971	0	0.1795	ENOX1
rs1329285	chr13:43596846	0.26	0.00298	0.0382	0.938	-0.065	0.198	0.743	0	0.4208	ENOX1
rs876508	chr13:45863985	0.06	-0.124	0.0719	0.0857	-0.978	0.371	0.00855	0	0.1064	SIAH3
rs4242949	chr13:73142489	0.2	-0.00921	0.0413	0.824	0.125	0.215	0.561	0	0.4932	KLF5
rs9318155	chr13:73304539	0.41	0.0145	0.0337	0.667	0.00714	0.175	0.968	0	0.5444	KLF12 / KLF5
rs9318156	chr13:73304780	0.41	0.0158	0.0337	0.638	0.00907	0.175	0.959	0	0.5148	KLF12 / KLF5
rs9543452	chr13:73767441	0.14	-0.0436	0.0472	0.357	0.0399	0.245	0.871	0	0.4437	KLF12
rs9573384	chr13:74438908	0.36	0.0376	0.0345	0.276	-0.145	0.179	0.418	0	0.608	KLF12 / TBC1D4
rs2297207	chr13:75299651	0.46	-0.00445	0.0331	0.893	-0.0572	0.172	0.739	0	0.6276	TBC1D4
rs625033	chr13:75804323	0.07	-0.0314	0.062	0.612	0.0839	0.321	0.794	0	0.08791	LMO7
rs9565316	chr13:77080014	0.02	0.0933	0.108	0.389	0.389	0.56	0.488	0	0.1871	MYCBP2
rs9546594	chr13:84081089	0.06	-0.076	0.073	0.298	-0.299	0.378	0.428	0.001	0.0698	SLITRK1
rs7985891	chr13:93226778	0.02	0.0775	0.111	0.486	0.332	0.581	0.568	0	0.3905	GPC6
rs319522	chr13:93226834	0.46	-0.0505	0.0332	0.128	-0.169	0.172	0.326	0	0.1709	GPC6
rs12853940	chr13:93310267	0.11	-0.0414	0.0503	0.411	-0.0939	0.261	0.719	0	0.5704	GPC6
rs16949153	chr13:93732327	0.03	0.235	0.0912	0.0101	0.73	0.475	0.125	0	0.01765	GPC6
rs7319499	chr13:93767641	0.04	0.0136	0.0799	0.865	-0.0354	0.413	0.932	0	0.3125	GPC6
rs1771428	chr13:97729559	0.23	0.00269	0.0397	0.946	-0.11	0.206	0.593	0	0.3574	IPO5 / RAP2A
rs585952	chr13:101053233	0.38	-0.0128	0.0337	0.705	-0.0575	0.175	0.742	0	0.06383	NALCN
rs2296909	chr13:101711393	0.31	-0.043	0.0354	0.225	-0.171	0.184	0.351	0	0.5004	FGF14 / ITGBL1
rs4772437	chr13:102034641	0.33	-0.00121	0.0349	0.972	-0.0714	0.181	0.694	0	0.3574	FGF14
rs4772988	chr13:108707486	0.33	-0.0361	0.0341	0.29	-0.0534	0.177	0.763	0	0.8797	MYO16
rs17485201	chr13:108850714	0.24	-0.00783	0.0389	0.84	-0.0169	0.201	0.933	0	0.852	MYO16
rs12866083	chr13:109160979	0.19	0.056	0.0408	0.17	0.0528	0.212	0.803	0	0.5063	MYO16
rs4287461	chr13:112326865	0.26	0.00679	0.0379	0.858	0.012	0.197	0.951	0	0.7672	SPACA7
rs2274682	chr14:21087736	0.05	-0.087	0.0795	0.274	-0.437	0.411	0.288	0	0.1739	ARHGEF40
rs8011016	chr14:23155374	0.21	-0.0718	0.0409	0.0796	-0.184	0.212	0.387	0	0.255	SLC7A8
rs854419	chr14:24766559	0.37	0.0348	0.0337	0.301	0.116	0.175	0.507	0	0.4647	STXBP6
rs9323576	chr14:24928775	0.22	0.0604	0.04	0.132	0.24	0.208	0.248	0	0.7386	STXBP6
rs7141943	chr14:24969044	0.4	0.0764	0.0335	0.0226	0.117	0.174	0.5	0	0.9166	STXBP6
rs2038256	chr14:28780143	0.2	-0.0628	0.0419	0.134	0.169	0.218	0.438	0	0.03163	FOXG1
rs3742926	chr14:32545663	0.08	0.0949	0.0592	0.109	0.386	0.307	0.209	0	0.6015	AKAP6
rs17099240	chr14:32545876	0.08	0.0949	0.0592	0.109	0.386	0.307	0.209	0	0.6578	AKAP6
rs952363	chr14:33081180	0.28	-0.00895	0.0367	0.808	-0.00516	0.19	0.978	0	0.7388	NPAS3
rs10151591	chr14:50083110	0.38	-0.0549	0.0337	0.103	-0.182	0.175	0.298	0	0.2164	VCPKMT
rs2073347	chr14:50757071	0.24	0.0215	0.0391	0.583	0.0196	0.203	0.923	0	0.7013	NIN
rs7143959	chr14:50778948	0.43	0.0487	0.0341	0.153	0.0728	0.177	0.682	0	0.6378	NIN
rs4539521	chr14:51041240	0.46	-0.0204	0.033	0.536	0.0867	0.171	0.613	0	0.8512	TRIM9
rs8018259	chr14:51045115	0.35	-0.0278	0.0348	0.424	-0.116	0.18	0.521	0	0.6204	TRIM9
rs7151351	chr14:51575511	0.14	-0.0089	0.0462	0.847	-0.173	0.239	0.47	0	0.2789	FRMD6
rs1253660	chr14:51963387	0.02	-0.199	0.134	0.138	-0.295	0.695	0.671	0.001	0.3119	GNG2
rs17253494	chr14:54606426	0.09	0.0732	0.0554	0.187	0.242	0.287	0.398	0	0.4895	SAMD4A
rs12896789	chr14:56004881	0.11	-0.084	0.0524	0.109	-0.672	0.273	0.0141	0	0.1194	KTN1 / PELI2
rs1189830	chr14:57076414	0.18	0.0274	0.0436	0.529	0.0514	0.226	0.82	0	0.5081	EXOC5 / OTX2
rs1210049	chr14:57076443	0.42	-0.0339	0.0334	0.311	-0.0329	0.174	0.85	0	0.8855	EXOC5 / OTX2
rs11624351	chr14:59707791	0.08	-0.00635	0.0611	0.917	-0.254	0.318	0.424	0	0.9801	RTN1
rs2296700	chr14:60107730	0.03	0.0265	0.103	0.797	-0.716	0.532	0.179	0	0.4771	PCNX4
rs12465	chr14:60107821	0.1	-0.00144	0.0553	0.979	0.142	0.287	0.62	0	0.2514	PCNX4
rs11845462	chr14:61101932	0.3	0.00791	0.0349	0.821	0.0226	0.181	0.901	0	0.1155	SLC38A6
rs12586577	chr14:61125670	0.13	0.026	0.0496	0.6	0.135	0.257	0.598	0	0.6226	SLC38A6
rs7148769	chr14:61892323	0.19	0.0219	0.0408	0.591	-0.185	0.211	0.381	0	0.8616	SYT16
rs217677	chr14:61897367	0.46	-0.0178	0.033	0.59	0.0777	0.171	0.649	0	0.5949	SYT16
rs11622644	chr14:61995192	0.04	-0.101	0.0867	0.243	0.0616	0.448	0.891	0	0.3412	SYT16
rs1254919	chr14:62040332	0.44	0.0273	0.0336	0.417	0.182	0.174	0.298	0	0.9028	SYT16
rs1106494	chr14:62665263	0.42	0.00517	0.0333	0.877	0.0845	0.173	0.625	0	0.3629	KCNH5
rs2273181	chr14:63283106	0.01	-0.197	0.138	0.152	-1.09	0.723	0.13	0.001	0.4093	RHOJ
rs1997916	chr14:63284649	0.07	-0.00504	0.067	0.94	0.214	0.346	0.538	0	0.676	RHOJ
rs12587546	chr14:65004113	0.45	-0.0332	0.0328	0.312	-0.259	0.17	0.127	0	0.2396	CHURC1-FNTB
rs12589441	chr14:70098681	0.37	-0.0688	0.0335	0.0403	-0.354	0.174	0.0421	0	0.6454	SLC8A3
rs17108197	chr14:70515916	0.13	-0.0776	0.0477	0.104	-0.313	0.247	0.205	0	0.3538	ADAM20
rs7152071	chr14:70685716	0.24	0.00833	0.0377	0.825	-0.00584	0.196	0.976	0	0.4728	TTC9
rs2023955	chr14:70804338	0.07	-0.0876	0.0611	0.152	-0.185	0.318	0.559	0	0.06045	MAP3K9
rs3784062	chr14:71623788	0.24	0.0736	0.038	0.0533	0.129	0.198	0.514	0	0.3493	SIPA1L1
rs8017465	chr14:71650439	0.12	0.0615	0.0503	0.222	0.183	0.261	0.482	0	0.08733	SIPA1L1
rs2286135	chr14:71703041	0.45	0.0806	0.0324	0.013	0.313	0.168	0.0626	0	0.03653	SIPA1L1
rs10220686	chr14:72052742	0.48	-0.0248	0.0327	0.448	-0.00729	0.169	0.966	0	0.5285	RGS6
rs2238243	chr14:72199409	0.48	-0.0201	0.0328	0.539	-0.327	0.17	0.0547	0	0.05452	RGS6
rs763507	chr14:72200034	0.5	-0.0257	0.0326	0.431	-0.346	0.169	0.0416	0	0.06997	RGS6
rs17109000	chr14:72200316	0.02	-0.00973	0.129	0.94	-0.169	0.675	0.802	0	0.3438	RGS6
rs3813548	chr14:76075606	0.34	-0.0451	0.0342	0.188	-0.359	0.177	0.0428	0	0.7679	IFT43
rs11621571	chr14:76923513	0.38	-0.0454	0.034	0.182	-0.0749	0.176	0.671	0	0.8481	IRF2BPL / LRRC74A
rs204981	chr14:77086538	0.37	0.00702	0.0345	0.839	0.037	0.18	0.837	0	0.4639	CIPC
rs9944072	chr14:77146279	0.37	0.0141	0.0335	0.675	0.132	0.174	0.448	0	0.7512	TMEM63C
rs1911729	chr14:77146382	0.02	0.022	0.136	0.872	-0.0124	0.705	0.986	-0.001	0.2766	TMEM63C
rs70165	chr14:77208441	0.44	0.0174	0.0332	0.601	-0.24	0.172	0.164	0	0.5225	TMEM63C
rs11845206	chr14:77213733	0.02	0.21	0.136	0.122	0.228	0.713	0.749	0	0.6971	TMEM63C
rs3783963	chr14:77884026	0.1	0.00628	0.054	0.907	-0.303	0.279	0.277	0	0.03953	ADCK1
rs3825690	chr14:77884080	0.1	0.00801	0.0543	0.883	-0.31	0.281	0.27	0	0.03993	ADCK1
rs17106532	chr14:77884119	0.1	0.00801	0.0543	0.883	-0.31	0.281	0.27	0	0.039	ADCK1
rs6574426	chr14:78227670	0.41	0.0461	0.033	0.163	0.114	0.171	0.507	0	0.1846	NRXN3
rs8011384	chr14:78260006	0.02	-0.0429	0.131	0.742	-0.0674	0.675	0.92	0	0.3686	NRXN3
rs12434970	chr14:78298562	0.04	0.00744	0.0809	0.927	0.802	0.418	0.055	0	0.7158	NRXN3
rs4904636	chr14:90161646	0.1	0.0365	0.0541	0.5	0.585	0.28	0.0372	0	0.4947	KCNK13
rs1059296	chr14:90405799	0.01	0.044	0.153	0.773	0.825	0.788	0.296	0	0.484	CALM1
rs17792222	chr14:90425490	0.04	-0.00408	0.082	0.96	-0.277	0.433	0.522	-0.001	0.01548	CALM1
rs1749718	chr14:90716983	0.47	0.00827	0.0322	0.797	-0.0432	0.167	0.796	0	0.2322	TTC7B
rs10139051	chr14:92413721	0.42	0.0541	0.0329	0.1	0.398	0.171	0.0199	0	0.3325	SLC24A4
rs716097	chr14:92712122	0.41	0.0376	0.0331	0.255	0.211	0.171	0.218	0	0.8289	LGMN
rs1242105	chr14:92727981	0.3	0.0162	0.0357	0.651	0.147	0.185	0.428	0	0.4597	LGMN
rs17736427	chr14:92729029	0.35	0.0232	0.0343	0.499	-0.0668	0.178	0.707	0	0.8288	LGMN
rs2905	chr14:93227076	0.34	0.00801	0.0355	0.822	0.165	0.184	0.37	0	0.977	UBR7
rs10144530	chr14:93227258	0.49	-0.0398	0.0333	0.232	-0.348	0.172	0.0438	0	0.8686	UBR7
rs10873448	chr14:94164034	0.17	0.0255	0.0432	0.555	-0.246	0.225	0.275	0	0.1731	PPP4R4
rs17826032	chr14:94545576	0.16	-0.0537	0.0465	0.249	-0.195	0.241	0.419	0	0.8599	SERPINA12 / SERPINA4 / SERPINA5
rs7157381	chr14:96592909	0.24	-0.0102	0.0378	0.786	-0.154	0.196	0.434	0	0.3788	PAPOLA
rs8019325	chr14:96592939	0.13	-0.000197	0.0486	0.997	-0.05	0.252	0.843	0	0.7593	PAPOLA
rs11849143	chr14:99117571	0.21	-0.0321	0.0407	0.431	-0.315	0.211	0.135	0	0.5262	BCL11B
rs3888193	chr14:99243099	0.13	-0.0708	0.0493	0.151	-0.63	0.255	0.0136	0	0.9502	BCL11B
rs1475130	chr14:99758807	0.36	-0.00268	0.0345	0.938	-0.0146	0.179	0.935	0	0.1234	EML1
rs10136409	chr14:99919004	0.45	-0.00379	0.0331	0.909	-0.164	0.172	0.34	0	0.04162	EML1
rs12436408	chr14:100022957	0.03	0.101	0.0991	0.308	-0.0739	0.516	0.886	0	0.7233	EVL
rs4906038	chr14:101077928	0.42	-0.00298	0.0332	0.928	0.217	0.172	0.209	0	0.0888	DIO3 / RTL1
rs1078756	chr14:103595309	0.26	0.0328	0.0374	0.381	0.0871	0.194	0.653	0	0.06729	COA8 / KLC1
rs1535099	chr14:103727941	0.39	-0.0345	0.0332	0.299	-0.0708	0.172	0.681	0	0.5944	ZFYVE21
rs12432763	chr14:103802421	0.06	0.0876	0.0688	0.203	0.449	0.358	0.211	0	0.7712	PPP1R13B
rs11623546	chr14:103802761	0.4	-0.00215	0.0336	0.949	-0.00599	0.174	0.973	0	0.9585	PPP1R13B
rs17101871	chr14:103840101	0.06	0.0876	0.0688	0.203	0.449	0.358	0.211	0	0.8317	PPP1R13B
rs11625738	chr14:104618657	0.14	-0.0622	0.0467	0.184	-0.236	0.244	0.332	0	0.5587	TMEM179
rs11625777	chr14:104618740	0.23	0.00236	0.0384	0.951	-0.2	0.2	0.316	0	0.2215	TMEM179
rs850817	chr15:23648542	0.41	0.0384	0.0332	0.248	-0.0362	0.172	0.834	0	0.1504	MAGEL2
rs850794	chr15:23690665	0.1	-0.0142	0.0551	0.797	0.329	0.285	0.25	0	0.7492	NDN
rs17117485	chr15:23735028	0.02	-0.0666	0.134	0.619	-0.275	0.702	0.696	-0.001	0.1571	NDN
rs1722802	chr15:23797996	0.47	0.0258	0.0333	0.438	0.00237	0.173	0.989	0	0.5494	NDN
rs11852692	chr15:27058072	0.08	-0.0112	0.0601	0.852	0.181	0.311	0.559	0	0.4021	GABRG3
rs7182802	chr15:27102059	0.2	0.0233	0.0422	0.581	-0.0376	0.219	0.864	0	0.08967	GABRG3
rs7174138	chr15:27458569	0.2	0.0129	0.0413	0.755	-0.0887	0.214	0.679	0	0.1129	GABRG3
rs902272	chr15:28944472	0.13	0.0367	0.0497	0.461	0.316	0.258	0.22	0	0.9791	APBA2
rs17748395	chr15:28945183	0.09	0.0627	0.0556	0.259	0.454	0.288	0.115	0	0.8896	APBA2
rs7162770	chr15:29477291	0.41	-0.00695	0.0334	0.835	-0.0474	0.173	0.784	0	0.2591	ENTREP2
rs7180679	chr15:29477386	0.41	-0.00695	0.0334	0.835	-0.0474	0.173	0.784	0	0.2748	ENTREP2
rs2442463	chr15:33419757	0.27	0.038	0.0366	0.299	0.247	0.19	0.193	0	0.8985	RYR3
rs2442464	chr15:33419781	0.39	0.0352	0.0331	0.289	-0.16	0.172	0.352	0	0.963	RYR3
rs10519818	chr15:33420197	0.1	0.0575	0.055	0.296	0.159	0.285	0.576	0	0.1604	RYR3
rs4575496	chr15:40357389	0.27	0.0336	0.0373	0.368	0.0344	0.194	0.859	0	0.886	DISP2 / PHGR1
rs8043408	chr15:41927762	0.19	0.0205	0.0425	0.629	0.0857	0.22	0.697	0	0.3215	EHD4
rs13329244	chr15:41927878	0.25	0.0187	0.039	0.631	-0.223	0.202	0.27	0	0.9607	EHD4
rs9920935	chr15:42783004	0.2	-0.0143	0.0407	0.726	-0.372	0.211	0.0779	0	0.1534	TTBK2
rs4924729	chr15:43999046	0.05	-0.00362	0.0737	0.961	0.317	0.382	0.406	0	0.9684	FRMD5
rs2950056	chr15:52441474	0.46	-0.00539	0.0329	0.87	-0.0961	0.17	0.572	0	0.1763	MYO5A
rs2899488	chr15:52464750	0.17	0.0286	0.0441	0.517	0.344	0.228	0.132	0	0.4393	MYO5A
rs2251480	chr15:53875144	0.31	0.0297	0.0349	0.396	-0.0949	0.181	0.6	0	0.05486	UNC13C / WDR72
rs8026827	chr15:53875507	0.12	-0.0632	0.0498	0.204	0.38	0.258	0.14	0	0.08378	UNC13C / WDR72
rs934191	chr15:54103065	0.24	0.0335	0.0384	0.383	-0.191	0.199	0.337	0	0.04042	UNC13C
rs934192	chr15:54103081	0.14	-0.109	0.0476	0.0219	-0.101	0.247	0.683	0	0.6054	UNC13C
rs2014213	chr15:55799508	0.3	-0.00893	0.0355	0.801	0.0313	0.184	0.865	-0.001	0.5089	NEDD4 / PRTG
rs12148407	chr15:55799543	0.22	-0.00408	0.04	0.919	0.00998	0.207	0.962	0	0.7289	NEDD4 / PRTG
rs8033275	chr15:55846229	0.22	0.0255	0.0391	0.514	-0.0186	0.203	0.927	0	0.3603	NEDD4
rs16976967	chr15:56532801	0.09	0.000495	0.0591	0.993	0.345	0.306	0.261	0	0.2219	MNS1 / ZNF280D
rs1520418	chr15:56534027	0.37	-0.0282	0.0345	0.414	-0.21	0.179	0.241	0	0.5355	MNS1 / ZNF280D
rs873393	chr15:57883080	0.39	0.0559	0.0333	0.0934	-0.00724	0.173	0.967	0	0.2124	ALDH1A2 / POLR2M
rs11855284	chr15:58396988	0.18	0.00647	0.0421	0.878	-0.108	0.218	0.619	0	0.2437	ALDH1A2
rs12442073	chr15:58466159	0.35	0.0206	0.035	0.556	0.0351	0.182	0.847	0	0.8852	ALDH1A2 / LIPC
rs7174277	chr15:59150390	0.33	0.0597	0.0345	0.0838	0.266	0.179	0.138	0	0.4645	MYO1E
rs11853577	chr15:71219976	0.42	0.045	0.0324	0.166	0.107	0.169	0.526	0	0.2766	THSD4
rs12594008	chr15:71262036	0.36	0.052	0.033	0.115	0.203	0.171	0.237	0	0.2024	THSD4
rs2959930	chr15:72306273	0.24	0.0256	0.0383	0.504	0.0257	0.198	0.897	0	0.7394	CELF6
rs8030494	chr15:73800436	0.39	-0.0305	0.0338	0.367	-0.0012	0.175	0.995	0	0.2547	INSYN1 / TBC1D21
rs4886623	chr15:73800587	0.31	0.0228	0.0353	0.518	0.145	0.184	0.43	0	0.7271	INSYN1 / TBC1D21
rs16958303	chr15:73810823	0.2	-0.0565	0.0403	0.161	-0.0273	0.209	0.896	0	0.1927	INSYN1 / TBC1D21
rs8033883	chr15:74965147	0.19	0.00999	0.0422	0.813	-0.214	0.22	0.33	0	0.5678	SCAMP5
rs364460	chr15:79720393	0.29	0.0343	0.0359	0.34	0.133	0.186	0.474	0	0.543	MINAR1 / MTHFS
rs4609803	chr15:80467247	0.23	0.0116	0.0397	0.771	-0.0119	0.206	0.954	0	0.6336	ARNT2
rs698500	chr15:82569019	0.39	-0.0398	0.0337	0.238	0.0805	0.175	0.645	0	0.8183	CPEB1
rs2562785	chr15:83617269	0.15	-0.108	0.0458	0.0182	-0.251	0.238	0.292	0	0.0008391	SH3GL3
rs10906979	chr15:83685944	0.25	-0.0257	0.0375	0.493	-0.257	0.195	0.188	0	0.7793	ADAMTSL3
rs12591597	chr15:83847094	0.05	0.0441	0.0775	0.57	-0.162	0.402	0.687	0	0.8561	ADAMTSL3
rs2277849	chr15:83970598	0.27	-0.0207	0.0364	0.569	0.181	0.188	0.336	0	0.02354	ADAMTSL3
rs8025438	chr15:84937090	0.27	0.0115	0.0371	0.758	0.131	0.192	0.496	0	0.6137	SLC28A1
rs6496542	chr15:84937121	0.13	-0.0387	0.0476	0.417	-0.351	0.247	0.155	0	0.9841	SLC28A1
rs8029847	chr15:84937255	0.13	-0.0387	0.0476	0.417	-0.351	0.247	0.155	0	0.9917	SLC28A1
rs4843007	chr15:84937471	0.35	0.00309	0.0345	0.929	0.0896	0.178	0.616	0	0.5948	SLC28A1
rs4843008	chr15:84937568	0.13	-0.0387	0.0476	0.417	-0.351	0.247	0.155	0	0.9493	SLC28A1
rs6497007	chr15:85333786	0.38	0.0428	0.0347	0.218	0.0864	0.18	0.632	0	0.6969	AKAP13
rs12916598	chr15:86316218	0.26	-0.00182	0.0374	0.961	-0.0418	0.194	0.829	0	0.3699	AGBL1
rs7175159	chr15:86484083	0.02	-0.0156	0.116	0.893	0.0682	0.613	0.911	0	0.7626	AGBL1
rs293396	chr15:89116220	0.43	0.0362	0.0328	0.269	-0.171	0.17	0.314	0	0.09417	ABHD2
rs2128759	chr15:95323715	0.15	-0.00857	0.0448	0.848	-0.224	0.232	0.336	0	0.3161	MCTP2 / NR2F2
rs7171363	chr15:95495509	0.44	0.0124	0.0335	0.711	-0.0119	0.174	0.945	0	0.5398	MCTP2 / NR2F2
rs2089	chr15:98067588	0.34	-0.00677	0.0344	0.844	-0.0371	0.178	0.835	0	0.5882	ARRDC4
rs2593030	chr15:98964693	0.02	-0.0122	0.118	0.917	0.494	0.607	0.416	0	0.09021	IGF1R / PGPEP1L
rs12441996	chr15:99268628	0.08	-0.0807	0.0633	0.203	-0.264	0.33	0.423	0	0.4142	LRRC28
rs12592075	chr15:99296599	0.25	0.00333	0.0375	0.929	-0.176	0.195	0.366	0	0.5883	LRRC28
rs2573611	chr15:99912039	0.39	-0.0563	0.0332	0.0899	0.0315	0.172	0.855	0	0.8111	ADAMTS17
rs6598310	chr15:100206703	0.21	0.0172	0.0397	0.666	0.0235	0.206	0.909	0	0.9048	ADAMTS17
rs4246304	chr15:100206996	0.21	0.0226	0.0417	0.587	-0.206	0.217	0.342	0	0.7983	ADAMTS17
rs4965594	chr15:100218669	0.3	-0.0485	0.0358	0.176	-0.0244	0.186	0.896	0	0.6479	ADAMTS17
rs4965595	chr15:100218772	0.28	0.0346	0.0355	0.329	-0.236	0.185	0.201	0	0.5321	ADAMTS17
rs8451	chr15:100569472	0.48	0.0176	0.0324	0.588	-0.153	0.168	0.363	0	0.01292	LINS1
rs12460	chr15:100569613	0.44	-0.00928	0.0323	0.774	0.144	0.168	0.389	0	0.006498	LINS1
rs8023497	chr15:100759782	0.28	-0.0342	0.0366	0.35	-0.0588	0.189	0.756	0	0.121	ALDH1A3 / ASB7
rs2034809	chr15:101015194	0.5	0.0374	0.033	0.257	0.0886	0.171	0.605	0	0.6883	LRRK1
rs10751717	chr15:101199994	0.31	-0.0843	0.0358	0.0188	-0.32	0.186	0.086	0	0.6248	CHSY1
rs2562146	chr16:60927	0.3	-0.0279	0.0347	0.422	-0.146	0.181	0.42	0	0.429	RHBDF1
rs7198225	chr16:315024	0.5	0.055	0.0322	0.0881	0.122	0.167	0.466	0	0.03811	AXIN1
rs2079244	chr16:3028543	0.41	0.00718	0.0338	0.832	-0.129	0.175	0.46	0	0.3259	BICDL2
rs10500325	chr16:4503191	0.04	0.0796	0.0831	0.338	0.413	0.436	0.344	0	0.3207	HMOX2
rs2005316	chr16:5323939	0.12	0.0362	0.0517	0.484	0.066	0.268	0.805	0	0.9417	RBFOX1
rs4786744	chr16:5643475	0.25	-0.00469	0.0377	0.901	-0.234	0.196	0.234	0	0.4326	RBFOX1
rs8060378	chr16:5674013	0.12	-0.0501	0.0494	0.311	-0.156	0.257	0.544	0	0.8557	RBFOX1
rs2164509	chr16:5835939	0.46	-0.0577	0.033	0.0807	-0.254	0.171	0.138	0	0.4109	RBFOX1
rs7186318	chr16:5842347	0.33	0.00592	0.0351	0.866	-0.055	0.182	0.762	0	0.5692	RBFOX1
rs17138775	chr16:5868768	0.41	-0.00626	0.0333	0.851	-0.176	0.172	0.308	0	0.8734	RBFOX1
rs12149886	chr16:6027102	0.17	-0.0379	0.042	0.367	-0.0641	0.218	0.768	0	0.03569	RBFOX1
rs1035564	chr16:6060546	0.37	0.0172	0.0328	0.6	0.148	0.17	0.384	0	0.2299	RBFOX1
rs1463242	chr16:6131850	0.44	-0.0465	0.0328	0.156	-0.0105	0.171	0.951	0	0.5603	RBFOX1
rs1548857	chr16:6586604	0.07	-0.0174	0.064	0.786	0.203	0.332	0.541	-0.001	0.6158	RBFOX1
rs2192347	chr16:6753844	0.49	-0.0037	0.0334	0.912	0.15	0.173	0.387	0	0.6338	RBFOX1
rs9922397	chr16:7200238	0.44	0.0131	0.0327	0.689	0.0515	0.169	0.761	0	0.8242	RBFOX1
rs12924145	chr16:7204201	0.32	-0.0396	0.0351	0.259	-0.246	0.182	0.176	0	0.3942	RBFOX1
rs17143797	chr16:7482392	0.14	-0.00359	0.0482	0.941	-0.028	0.25	0.911	0	0.3265	RBFOX1
rs4787027	chr16:7482786	0.35	0.0278	0.035	0.427	0.16	0.181	0.378	0	0.1216	RBFOX1
rs1507007	chr16:7585404	0.28	0.012	0.0365	0.744	0.171	0.189	0.365	0	0.288	RBFOX1
rs17771750	chr16:7755079	0.12	0.0664	0.0507	0.19	0.547	0.262	0.0372	0	0.9803	RBFOX1
rs8049782	chr16:7938296	0.28	-0.0307	0.0365	0.401	-0.0671	0.189	0.723	0	0.03461	RBFOX1 / TMEM114
rs8050170	chr16:7938531	0.48	0.00248	0.0336	0.941	0.297	0.174	0.0883	0	0.06812	RBFOX1 / TMEM114
rs30781	chr16:8890412	0.42	0.0564	0.0337	0.0948	0.446	0.174	0.0107	0	0.9788	LITAFD / USP7
rs1347580	chr16:8905691	0.3	0.034	0.0363	0.349	0.435	0.188	0.0206	0	0.5085	USP7
rs8063445	chr16:8994527	0.1	-0.0184	0.0565	0.745	-0.0894	0.293	0.76	0	0.2262	USP7
rs4575534	chr16:9033649	0.35	-0.00976	0.0352	0.782	-0.0839	0.183	0.646	0	0.874	HAPSTR1 / USP7
rs837694	chr16:10016183	0.39	-0.000647	0.0337	0.985	-0.268	0.174	0.124	0.001	0.01069	GRIN2A
rs8049630	chr16:10099591	0.16	0.0189	0.0442	0.67	-0.054	0.229	0.814	0	0.7358	GRIN2A
rs11863088	chr16:10338466	0.04	-0.0881	0.0879	0.316	-0.939	0.454	0.0387	0	0.4246	ATF7IP2
rs1814267	chr16:10749456	0.11	0.161	0.0532	0.0025	0.519	0.276	0.0604	0	0.5756	NUBP1
rs755214	chr16:12682468	0.14	-0.0302	0.0477	0.527	-0.246	0.247	0.32	0	0.4155	CPPED1
rs12918613	chr16:14446183	0.14	-0.071	0.0465	0.127	-0.303	0.241	0.209	0	0.3968	PARN
rs11074594	chr16:23962050	0.35	0.0116	0.0347	0.739	-0.0277	0.18	0.878	0	0.001018	PRKCB
rs1494550	chr16:24255283	0.27	0.0546	0.0373	0.143	0.466	0.193	0.0158	0	0.7884	CACNG3
rs2299671	chr16:24258337	0.25	-0.0106	0.0381	0.782	-0.091	0.197	0.644	0	0.6979	CACNG3
rs11640935	chr16:24292253	0.26	0.0499	0.0375	0.183	0.376	0.194	0.0527	0	0.7885	CACNG3
rs17831015	chr16:24610027	0.28	-0.00723	0.0366	0.843	0.179	0.19	0.346	0	0.03516	TNRC6A
rs8050089	chr16:24968189	0.33	0.0249	0.035	0.477	0.107	0.182	0.558	0	0.1526	ARHGAP17
rs9929051	chr16:27725008	0.16	-0.0372	0.0449	0.408	0.0372	0.233	0.873	0	0.4179	KATNIP
rs4407079	chr16:29920578	0.47	0.0968	0.0328	0.00323	0.279	0.17	0.101	0	0.04699	KCTD13
rs4609871	chr16:29920743	0.47	0.0972	0.0328	0.00311	0.282	0.17	0.0981	0	0.03586	KCTD13
rs12933575	chr16:30011243	0.46	-0.087	0.0325	0.00753	-0.231	0.169	0.172	0	0.05251	DOC2A
rs2356612	chr16:49642475	0.22	-0.0533	0.0384	0.166	-0.0881	0.2	0.659	0	0.3478	ZNF423
rs12927162	chr16:52651004	0.27	-0.00062	0.0375	0.987	-0.0222	0.195	0.909	0	0.7058	TOX3
rs16951533	chr16:52705265	0.03	0.0615	0.1	0.539	-0.11	0.521	0.833	0	0.9114	CHD9NB / TOX3
rs12918315	chr16:55912410	0.46	-0.0517	0.0323	0.11	-0.156	0.168	0.352	0	0.9584	CES5A
rs2965777	chr16:57736554	0.4	-0.0596	0.0333	0.0737	-0.269	0.173	0.119	0	0.4503	KATNB1
rs8052097	chr16:57941311	0.05	0.153	0.0755	0.0426	0.426	0.391	0.276	0.003	0.004667	CNGB1
rs11644435	chr16:68644843	0.23	-0.0163	0.0384	0.671	0.0555	0.2	0.782	0	0.02451	CDH3
rs936297	chr16:70691912	0.1	0.0196	0.0551	0.722	-0.322	0.285	0.26	0	0.4267	VAC14
rs8061200	chr16:70789602	0.25	-0.0177	0.0382	0.642	-0.185	0.198	0.351	0	0.02238	VAC14
rs1392487	chr16:71727085	0.33	0.0518	0.0352	0.141	0.0929	0.183	0.612	0	0.1228	AP1G1 / PHLPP2
rs9921270	chr16:71727158	0.33	0.0512	0.035	0.144	0.0817	0.182	0.654	0	0.1248	AP1G1 / PHLPP2
rs12926306	chr16:76583799	0.11	-0.00248	0.0538	0.963	-0.19	0.279	0.497	0	0.8019	ENSG00000287694
rs2344920	chr16:77888877	0.38	-0.0336	0.0344	0.329	-0.407	0.178	0.0227	0	0.4707	VAT1L
rs111366	chr16:77971636	0.09	-0.0065	0.0569	0.909	0.364	0.295	0.216	0	0.5162	VAT1L
rs16949152	chr16:78985356	0.13	-0.0214	0.0483	0.657	0.34	0.25	0.174	0	0.6286	WWOX
rs9932250	chr16:79003425	0.16	-0.0712	0.0455	0.118	-0.203	0.236	0.39	0	0.3079	WWOX
rs2656659	chr16:79013404	0.24	-0.0224	0.039	0.565	0.0767	0.202	0.704	0	0.4706	WWOX
rs2550725	chr16:79014079	0.5	0.0124	0.0334	0.71	0.343	0.173	0.0473	0	0.6713	WWOX
rs6564642	chr16:79079372	0.39	-0.00251	0.033	0.939	0.021	0.171	0.902	0	0.8957	WWOX
rs2347571	chr16:79284769	0.39	0.0163	0.0341	0.632	-0.245	0.176	0.165	0	0.1697	WWOX
rs250145	chr16:79623449	0.48	0.0229	0.0333	0.492	0.227	0.173	0.19	0	0.5015	MAF
rs7194222	chr16:81205145	0.16	-0.0241	0.0437	0.582	0.0774	0.227	0.733	0	0.5981	PKD1L2
rs4889444	chr16:81941149	0.08	0.0583	0.0591	0.324	0.101	0.306	0.742	0	0.02059	PLCG2
rs1364246	chr16:82423102	0.36	0.0136	0.034	0.69	-0.239	0.176	0.175	0	0.3253	CDH13 / MPHOSPH6
rs736719	chr16:82623040	0.12	0.0468	0.051	0.358	0.393	0.264	0.137	0	0.8149	CDH13
rs1541928	chr16:82623199	0.5	-0.0322	0.0338	0.341	-0.41	0.175	0.0193	0	0.1869	CDH13
rs4782721	chr16:82623390	0.5	-0.027	0.0338	0.424	-0.401	0.175	0.0221	0	0.1791	CDH13
rs17284390	chr16:83363682	0.14	-0.0643	0.0483	0.183	-0.0337	0.251	0.893	0	0.2261	CDH13
rs1125292	chr16:83374913	0.45	0.0176	0.0334	0.599	-0.0736	0.173	0.671	0	0.3873	CDH13
rs1125293	chr16:83375112	0.29	0.0441	0.0372	0.236	-0.107	0.193	0.579	0	0.7965	CDH13
rs17685517	chr16:83473425	0.19	-0.0581	0.0414	0.16	0.111	0.215	0.606	0	0.6584	CDH13
rs6564098	chr16:85040808	0.4	0.000128	0.0338	0.997	0.0628	0.176	0.721	0	0.6041	KIAA0513
rs9319454	chr16:85041529	0.04	0.28	0.0857	0.0011	1.03	0.444	0.0204	0.001	0.1145	KIAA0513
rs4782494	chr16:88963710	0.21	-0.01	0.0395	0.8	0.0924	0.205	0.652	0	0.4464	CBFA2T3
rs3744732	chr17:549450	0.13	-0.0442	0.0463	0.339	-0.0233	0.24	0.923	0	0.6494	VPS53
rs3744734	chr17:549658	0.49	-0.0728	0.0322	0.024	-0.224	0.167	0.181	0	0.2549	VPS53
rs2002015	chr17:631285	0.4	-0.0218	0.0343	0.525	0.0251	0.179	0.888	0	0.5324	VPS53
rs5005394	chr17:1796788	0.18	0.0912	0.0419	0.03	0.262	0.218	0.231	0	0.7015	SMYD4
rs389855	chr17:5049639	0.16	0.0398	0.0437	0.363	0.328	0.226	0.147	0	0.06044	SLC52A1
rs437649	chr17:5050429	0.16	0.0385	0.0439	0.381	0.317	0.227	0.163	0	0.04919	SLC52A1
rs1467138	chr17:6393400	0.32	-0.0282	0.0357	0.429	-0.348	0.184	0.0592	0	0.1008	AIPL1
rs10852880	chr17:6394622	0.28	-0.0208	0.0364	0.568	-0.17	0.188	0.366	0	0.9143	AIPL1
rs9904264	chr17:11742966	0.19	0.0379	0.0424	0.372	0.423	0.22	0.0543	0	0.2339	DNAH9
rs8074191	chr17:17503877	0.26	0.0565	0.0379	0.136	0.0757	0.197	0.7	0	0.5748	PEMT / RASD1
rs11078406	chr17:17937509	0.38	0.00134	0.0337	0.968	-0.0222	0.175	0.899	0	0.01168	TOM1L2
rs6587061	chr17:20284715	0.18	0.0122	0.0424	0.773	0.189	0.219	0.39	0	0.4169	SPECC1
rs10491107	chr17:20284861	0.41	-0.0537	0.0334	0.108	-0.319	0.173	0.0654	0	0.4265	SPECC1
rs3794763	chr17:27784200	0.2	0.0211	0.0409	0.605	-0.178	0.212	0.401	0	0.3629	NOS2
rs8067428	chr17:27940971	0.18	-0.015	0.0419	0.721	-0.129	0.217	0.552	0	0.9418	LYRM9 / NLK
rs12601633	chr17:28151130	0.09	0.0348	0.0585	0.552	-0.163	0.302	0.59	0	0.5134	NLK
rs9897022	chr17:28227749	0.23	0.00502	0.0394	0.899	-0.132	0.204	0.519	0	0.5046	NLK / TMEM97
rs3744624	chr17:29534311	0.17	-0.0178	0.0434	0.682	0.119	0.225	0.598	0	0.6437	TAOK1
rs7220483	chr17:31250230	0.3	-0.0327	0.036	0.363	0.0126	0.187	0.946	0	0.5271	NF1
rs4795744	chr17:33098420	0.15	-0.0599	0.047	0.203	-0.345	0.243	0.157	0	0.4743	ASIC2
rs3506	chr17:35660015	0.1	-0.0848	0.0565	0.133	-0.291	0.293	0.321	0	0.9234	AP2B1
rs11650416	chr17:35750409	0.17	-0.07	0.0435	0.108	-0.0481	0.226	0.832	0	0.983	GAS2L2
rs8078079	chr17:36602917	0.42	-0.0612	0.0327	0.0617	-0.248	0.17	0.145	0	0.108	MRM1
rs12936319	chr17:36603030	0.42	-0.061	0.0328	0.063	-0.241	0.17	0.156	0	0.1387	MRM1
rs16539	chr17:39208378	0.12	0.0529	0.0516	0.305	0.323	0.267	0.227	0	0.875	RPL19 / STAC2
rs9910373	chr17:40151989	0.02	-0.0115	0.116	0.921	-0.0931	0.606	0.878	0	0.1872	CASC3
rs10852939	chr17:40151991	0.25	-0.0126	0.0379	0.739	0.0367	0.196	0.852	0	0.8393	CASC3
rs2078308	chr17:40625604	0.02	0.0985	0.104	0.342	-0.478	0.535	0.371	0	0.4562	SMARCE1
rs7208829	chr17:43439307	0.15	0.0341	0.0459	0.457	-0.0881	0.238	0.712	0	0.9654	ARL4D / DHX8
rs190144	chr17:44087216	0.28	0.0207	0.0374	0.58	0.0903	0.194	0.641	0	0.08818	HDAC5
rs8327	chr17:45395141	0.29	-0.00791	0.0354	0.823	0.0371	0.183	0.84	0	0.7668	ARHGAP27
rs34018943	chr17:45430937	0.17	-0.0197	0.0428	0.646	-0.0825	0.222	0.71	0	0.03984	ARHGAP27
rs1724408	chr17:45667385	0.02	-0.0112	0.121	0.926	-0.852	0.627	0.174	0.001	0.6426	LINC02210-CRHR1
rs3809854	chr17:46951928	0.49	0.0265	0.0333	0.427	-0.246	0.173	0.155	0	0.8975	GOSR2
rs12453046	chr17:50764039	0.26	-0.0425	0.0379	0.262	0.104	0.197	0.596	0	0.204	ANKRD40CL
rs12941977	chr17:50845301	0.19	0.0344	0.0429	0.423	0.0694	0.223	0.755	0	0.07393	WFIKKN2
rs2159226	chr17:56608991	0.22	0.0978	0.0403	0.0153	0.485	0.209	0.0204	0	0.7152	NOG
rs11651692	chr17:56860654	0.29	0.00792	0.0355	0.824	0.227	0.184	0.218	0	0.1378	DGKE / TRIM25
rs41346650	chr17:59362048	0.49	-0.0337	0.0334	0.313	0.186	0.173	0.283	0	0.5948	YPEL2
rs764424	chr17:59428243	0.49	-0.00565	0.0331	0.865	0.174	0.172	0.311	0	0.5547	YPEL2
rs4968774	chr17:63438051	0.1	-0.102	0.0548	0.0642	-0.607	0.287	0.0344	0	0.9673	CYB561
rs1877821	chr17:65179295	0.03	-0.0312	0.097	0.748	0.142	0.501	0.776	0	0.9493	RGS9
rs7222221	chr17:65638250	0.41	-0.0199	0.0336	0.553	0.00662	0.174	0.97	0	0.5849	CEP112
rs16960110	chr17:66716714	0.16	-0.0676	0.0435	0.121	-0.0724	0.226	0.748	0	0.231	PRKCA
rs9909857	chr17:66920528	0.02	0.0525	0.134	0.696	-0.408	0.693	0.556	0.001	0.2436	CACNG4 / CACNG5
rs6504477	chr17:66949813	0.38	-0.00956	0.0343	0.78	0.0505	0.178	0.776	0	0.1412	CACNG4
rs2952271	chr17:68533638	0.34	-0.0104	0.0344	0.762	-0.201	0.178	0.259	0	0.3048	PRKAR1A
rs872386	chr17:68706499	0.46	-0.0296	0.0321	0.357	-0.137	0.167	0.41	0	0.4623	ABCA8 / FAM20A
rs8071378	chr17:69412521	0.09	0.0822	0.0581	0.157	0.0466	0.304	0.878	0	0.03254	MAP2K6
rs17599976	chr17:76844492	0.08	0.00779	0.0598	0.896	0.0893	0.311	0.774	0	0.5271	MFSD11 / MGAT5B
rs1873588	chr17:76880546	0.17	-0.00788	0.0442	0.859	-0.00892	0.229	0.969	0	0.9046	MGAT5B
rs7209713	chr17:77024482	0.06	0.0818	0.0673	0.224	-0.257	0.349	0.462	0	0.7166	MGAT5B / SEC14L1
rs542539	chr17:77130188	0.4	0.0593	0.0334	0.0761	0.161	0.174	0.355	0	0.5657	SEC14L1
rs16969682	chr17:77130930	0.15	-0.0328	0.0471	0.487	-0.271	0.244	0.266	0	0.7354	SEC14L1
rs1878726	chr17:77211148	0.38	-0.002	0.0332	0.952	0.416	0.172	0.0156	0	0.1366	SEC14L1
rs7222131	chr17:78820117	0.18	-0.0737	0.0426	0.0841	-0.0774	0.222	0.727	0	0.1158	USP36
rs11658743	chr17:78877679	0.17	-0.0417	0.0429	0.331	0.238	0.222	0.285	0	0.7443	TIMP2
rs2703511	chr17:79138260	0.49	-0.00927	0.0328	0.777	0.131	0.17	0.441	0	0.1174	RBFOX3
rs9904792	chr17:79282786	0.3	0.0513	0.0354	0.148	0.163	0.184	0.377	0	0.9937	RBFOX3
rs4790032	chr17:79340656	0.36	0.00703	0.0334	0.833	-0.0225	0.173	0.897	0	0.3232	RBFOX3
rs8070274	chr17:79397955	0.07	0.0568	0.0612	0.353	0.135	0.319	0.672	0	0.8585	RBFOX3
rs2889645	chr17:79398249	0.07	0.0568	0.0612	0.353	0.135	0.319	0.672	0	0.818	RBFOX3
rs4789754	chr17:82134065	0.41	0.0199	0.0335	0.553	0.197	0.174	0.257	0	0.5047	CCDC57
rs4789753	chr17:82134255	0.22	-0.0691	0.0405	0.0881	-0.222	0.21	0.29	0	0.2804	CCDC57
rs12457235	chr18:2238967	0.23	0.0316	0.0394	0.423	-0.0125	0.205	0.951	0	0.5427	METTL4
rs628229	chr18:4249393	0.48	-0.0504	0.0324	0.121	-0.07	0.168	0.677	0	0.5213	DLGAP1
rs16946851	chr18:4450737	0.15	-0.0783	0.0453	0.0846	-0.291	0.235	0.217	0	0.0109	DLGAP1
rs675666	chr18:6367008	0.17	0.00938	0.0446	0.834	-0.0681	0.231	0.768	0	0.5851	L3MBTL4
rs488370	chr18:6877193	0.48	-0.0101	0.0324	0.754	-0.198	0.168	0.241	0	0.5359	ARHGAP28
rs733918	chr18:6942296	0.49	-0.00126	0.0321	0.969	0.161	0.167	0.333	0	0.6493	LAMA1
rs1992373	chr18:7853694	0.49	0.031	0.0333	0.351	0.101	0.173	0.56	0	0.6291	PTPRM
rs4798618	chr18:8216999	0.22	0.0401	0.0394	0.308	0.181	0.204	0.375	0	0.8907	PTPRM
rs4797313	chr18:8367677	0.29	0.0536	0.0367	0.144	0.0223	0.19	0.907	0	0.01521	PTPRM
rs655485	chr18:8816838	0.07	0.0246	0.0661	0.709	0.283	0.343	0.409	0	0.3356	MTCL1
rs8095861	chr18:8817082	0.33	0.0233	0.0344	0.499	0.16	0.178	0.371	0	0.4558	MTCL1
rs17525206	chr18:12534215	0.02	-0.137	0.126	0.274	-0.526	0.649	0.418	0	0.4404	SPIRE1
rs2270885	chr18:23479003	0.08	-0.0644	0.0605	0.288	0.157	0.314	0.618	0	0.2915	RIOK3
rs4800182	chr18:24233008	0.37	-0.00555	0.0337	0.869	0.338	0.175	0.0531	0	0.9121	OSBPL1A
rs4799316	chr18:31750251	0.34	0.0139	0.0339	0.682	0.0928	0.176	0.598	0	0.5853	SLC25A52
rs4799317	chr18:31750306	0.36	0.0113	0.0334	0.736	0.141	0.174	0.419	0	0.2085	SLC25A52
rs616601	chr18:32310079	0.2	0.0667	0.0403	0.0982	0.0347	0.209	0.869	0	0.5588	GAREM1
rs4344827	chr18:33593564	0.44	0.0373	0.0332	0.261	0.0185	0.172	0.915	0	0.6517	ASXL3
rs8084438	chr18:33612863	0.45	-0.0166	0.0332	0.617	0.092	0.172	0.593	0	0.9211	ASXL3
rs17554161	chr18:33657394	0.05	-0.109	0.0768	0.156	-0.447	0.399	0.262	0	0.8179	ASXL3
rs1790634	chr18:36419450	0.46	0.0373	0.0324	0.249	-0.0705	0.168	0.675	0	0.2105	FHOD3
rs11875978	chr18:36431931	0.08	-0.0958	0.0585	0.102	0.132	0.304	0.664	0	0.4102	FHOD3
rs17750143	chr18:37458520	0.07	-0.0393	0.0624	0.529	-0.307	0.324	0.343	0	0.06858	CELF4
rs11659709	chr18:37473486	0.5	0.00247	0.0325	0.939	-0.172	0.168	0.307	0	0.5043	CELF4
rs13380988	chr18:37473759	0.07	-0.0418	0.0677	0.537	0.17	0.351	0.629	0	0.8557	CELF4
rs17750914	chr18:37702901	0.14	-0.0558	0.048	0.245	-0.45	0.248	0.07	0	0.3771	CELF4
rs1187237	chr18:37765098	0.03	0.08	0.102	0.432	-0.0781	0.527	0.882	0	0.604	CELF4
rs12605634	chr18:39846375	0.18	-0.0241	0.0425	0.571	-0.147	0.221	0.506	0	0.6643	CELF4 / PIK3C3
rs12456054	chr18:44497460	0.13	-0.155	0.0489	0.00156	-0.592	0.254	0.0199	0	0.6545	SETBP1
rs8085464	chr18:44778172	0.28	-0.0108	0.0369	0.77	-0.203	0.191	0.289	0	0.2808	SETBP1
rs716152	chr18:45025907	0.21	-0.00501	0.0413	0.903	0.0823	0.214	0.7	0	0.4997	SETBP1
rs9967367	chr18:45026126	0.3	0.036	0.0365	0.323	0.156	0.19	0.41	0	0.5405	SETBP1
rs8084298	chr18:46510182	0.04	0.00318	0.0831	0.969	0.0843	0.43	0.845	0	0.6604	LOXHD1
rs4890668	chr18:46531645	0.16	-0.0189	0.0447	0.672	0.0379	0.232	0.87	0	0.7605	LOXHD1
rs1073744	chr18:46672311	0.25	-0.0107	0.0387	0.782	-0.42	0.2	0.0364	0	0.9562	ST8SIA5
rs7237483	chr18:46737118	0.42	0.0101	0.0325	0.757	0.178	0.169	0.291	0	0.1006	ST8SIA5
rs948667	chr18:49841860	0.05	-0.0173	0.0733	0.814	0.552	0.38	0.146	0	0.7212	MYO5B
rs657424	chr18:49875910	0.19	-0.0337	0.0417	0.419	-0.228	0.217	0.294	0	0.5211	MYO5B
rs1877171	chr18:50092192	0.18	0.0101	0.0438	0.818	0.168	0.227	0.459	0	0.9304	MYO5B
rs8091012	chr18:50203641	0.12	-0.0398	0.0505	0.432	0.177	0.262	0.501	0	0.5389	MYO5B
rs3764512	chr18:54828093	0.23	-0.0532	0.0387	0.169	-0.00926	0.201	0.963	0	0.4237	RAB27B
rs17596974	chr18:55499326	0.04	0.0414	0.0892	0.643	0.213	0.461	0.644	0	0.4706	TCF4
rs1037430	chr18:55502970	0.09	-0.097	0.0594	0.103	-0.316	0.308	0.305	0	0.6612	TCF4
rs17735143	chr18:57346424	0.36	-0.0212	0.0341	0.535	-0.378	0.177	0.0331	0	0.4335	ST8SIA3
rs1942964	chr18:57359981	0.47	0.0338	0.0326	0.301	-0.241	0.169	0.155	0	0.6916	ST8SIA3
rs11660199	chr18:58243225	0.11	0.0722	0.052	0.166	0.143	0.27	0.598	0.001	0.1391	NEDD4L
rs158856	chr18:58243291	0.32	-0.0444	0.0346	0.199	-0.379	0.179	0.0348	0	0.201	NEDD4L
rs6566955	chr18:58255557	0.3	0.0476	0.0353	0.177	0.226	0.183	0.217	0	0.599	NEDD4L
rs3923754	chr18:69664706	0.13	0.0153	0.0483	0.752	0.169	0.25	0.499	0	0.7908	DOK6
rs2930884	chr19:898968	0.05	-0.0757	0.075	0.313	-0.353	0.388	0.363	0	0.03745	R3HDM4
rs11671916	chr19:4304501	0.48	0.00917	0.0324	0.777	-0.0132	0.168	0.937	0	0.1319	FSD1 / TMIGD2
rs243401	chr19:4375676	0.02	0.0865	0.125	0.488	0.206	0.651	0.752	0	0.3379	SH3GL1
rs7253171	chr19:4781898	0.14	0.029	0.0456	0.525	-0.156	0.236	0.508	0	0.8954	FEM1A
rs730291	chr19:5070798	0.24	-0.0736	0.0394	0.0619	-0.111	0.204	0.588	0	0.1006	KDM4B
rs999562	chr19:5091321	0.39	0.0091	0.0339	0.789	0.148	0.176	0.4	0.001	0.005872	KDM4B
rs2302600	chr19:17830334	0.29	-0.012	0.0364	0.741	-0.0859	0.189	0.649	0	0.434	JAK3
rs756792	chr19:19120395	0.17	-0.0559	0.0444	0.208	-0.292	0.23	0.205	0	0.9902	TMEM161A
rs3787041	chr19:19120523	0.12	-0.0125	0.0506	0.805	-0.105	0.263	0.689	0	0.392	TMEM161A
rs10410070	chr19:31339707	0.13	-0.0413	0.0496	0.405	-0.0208	0.258	0.936	0	0.486	TSHZ3
rs10418984	chr19:31347472	0.13	0.102	0.0492	0.0395	0.206	0.256	0.42	0	0.4034	TSHZ3
rs12985162	chr19:41325602	0.16	-0.0671	0.0442	0.129	-0.507	0.229	0.0271	0	0.3068	TGFB1
rs1046909	chr19:41376807	0.36	0.00186	0.0349	0.958	0.252	0.181	0.165	0	0.04025	TMEM91
rs11880124	chr19:42179639	0.09	0.0535	0.0582	0.358	0.396	0.301	0.188	0	0.5417	POU2F2
rs8101424	chr19:46504263	0.19	-0.00197	0.0422	0.963	-0.0325	0.218	0.882	0	0.5225	PNMA8B
rs466477	chr19:47176541	0.27	0.0324	0.0369	0.38	-0.0124	0.191	0.948	0	0.5357	SAE1
rs830142	chr19:47446095	0.06	0.0324	0.0672	0.63	-0.668	0.347	0.0544	0	0.5934	SLC8A2
rs275837	chr19:48372933	0.48	-0.061	0.0324	0.06	-0.252	0.168	0.135	0	0.8817	SYNGR4
rs889163	chr19:53808851	0.19	0.00631	0.042	0.881	0.0335	0.218	0.878	0	0.5728	NLRP12
rs889164	chr19:53808952	0.19	0.0167	0.0418	0.69	0.0809	0.217	0.71	0	0.3209	NLRP12
rs4806674	chr19:53958284	0.44	-0.0308	0.0334	0.355	-0.132	0.173	0.445	0	0.5115	CACNG7 / CACNG8
rs3729711	chr19:55156279	0.05	0.0628	0.0738	0.395	-0.303	0.382	0.428	0	0.115	TNNI3
rs3729709	chr19:55156438	0.07	-0.0257	0.0658	0.696	-0.0611	0.341	0.858	0	0.5786	TNNI3
rs3786544	chr19:55276501	0.4	0.034	0.034	0.317	0.177	0.176	0.317	0	0.8461	HSPBP1
rs12462745	chr19:56707550	0.48	0.0611	0.0326	0.0615	0.174	0.17	0.306	0	0.7477	ZIM2 / ZNF835
rs1158033	chr19:56707565	0.32	-0.000328	0.0351	0.993	-0.132	0.182	0.47	0	0.3821	ZIM2 / ZNF835
rs8113561	chr19:56866899	0.06	-0.0396	0.0695	0.569	-0.229	0.359	0.524	0	0.6891	ZIM2
rs4801411	chr19:56927370	0.16	0.0581	0.0451	0.198	0.315	0.235	0.181	0	0.5998	USP29 / ZIM2
rs7245519	chr19:56933599	0.36	0.0703	0.0347	0.043	0.422	0.18	0.0195	0	0.4526	USP29 / ZIM2
rs8105520	chr19:57069349	0.35	0.0427	0.0342	0.212	0.175	0.178	0.326	0	0.9821	USP29
rs2274826	chr20:3876031	0.05	-0.123	0.0702	0.0804	-0.185	0.366	0.614	0	0.6258	MAVS
rs6052494	chr20:4299869	0.23	-0.0405	0.0385	0.293	-0.277	0.199	0.165	0	0.4633	ADRA1D
rs1555367	chr20:4563096	0.19	-0.0357	0.0414	0.388	-0.282	0.214	0.189	-0.001	0.009039	ADRA1D / PRNP
rs2748901	chr20:4967602	0.47	0.0243	0.0319	0.447	0.22	0.166	0.183	0	0.7211	SLC23A2
rs6038300	chr20:5836212	0.1	-0.00945	0.0554	0.864	-0.108	0.286	0.707	0	0.159	SHLD1
rs1287019	chr20:5845776	0.19	-0.0606	0.0428	0.157	-0.201	0.222	0.364	0	0.2866	SHLD1
rs3817881	chr20:8542057	0.17	-0.0216	0.0427	0.613	0.0438	0.222	0.844	0	0.4627	PLCB1
rs6141004	chr20:9683216	0.25	-0.0296	0.0385	0.442	-0.475	0.199	0.0173	0	0.7064	PAK5
rs2423421	chr20:9687308	0.25	-0.0363	0.0385	0.346	-0.499	0.199	0.0124	0	0.7079	PAK5
rs8115801	chr20:9826588	0.2	0.0349	0.0413	0.398	0.237	0.214	0.267	0	0.6331	PAK5
rs6056909	chr20:9826879	0.36	0.00567	0.0341	0.868	-0.0107	0.177	0.952	0	0.8984	PAK5
rs2024802	chr20:10047498	0.16	-0.0447	0.0454	0.325	-0.234	0.235	0.32	0	0.3036	ANKEF1
rs6077680	chr20:10171411	0.39	-0.0297	0.0329	0.367	-0.158	0.171	0.355	0	0.114	SNAP25
rs6133821	chr20:10173647	0.17	-0.0192	0.0445	0.666	0.0333	0.233	0.886	0	0.7704	SNAP25
rs6077681	chr20:10173796	0.1	-0.089	0.0552	0.107	-0.155	0.287	0.588	0	0.006626	SNAP25
rs362620	chr20:10333735	0.21	-0.021	0.0393	0.594	-0.314	0.203	0.122	0	0.4061	MKKS / SNAP25
rs6105146	chr20:13661266	0.05	-0.0302	0.0713	0.672	-0.483	0.37	0.192	0	0.76	ESF1 / TASP1
rs1980625	chr20:14308154	0.07	-0.00188	0.0607	0.975	-0.703	0.313	0.025	-0.001	0.04052	MACROD2
rs6079855	chr20:15504503	0.28	0.0259	0.0368	0.483	0.655	0.19	0.000582	0	0.04271	MACROD2
rs6135995	chr20:17162730	0.16	0.00441	0.044	0.92	0.0891	0.228	0.696	0	0.8922	PCSK2
rs6135996	chr20:17162806	0.03	0.0139	0.0929	0.881	1.26	0.481	0.00873	0	0.5288	PCSK2
rs16979572	chr20:18739697	0.19	-0.0448	0.042	0.286	-0.0749	0.218	0.731	0	0.2862	DTD1
rs6035211	chr20:19079869	0.15	-0.0463	0.0459	0.313	-0.133	0.239	0.576	0	0.8328	SCP2D1 / SLC24A3
rs6035212	chr20:19079912	0.15	-0.0477	0.0458	0.298	-0.142	0.239	0.552	0	0.8109	SCP2D1 / SLC24A3
rs6132158	chr20:19114590	0.09	-0.0248	0.0571	0.664	-0.341	0.296	0.249	0	0.9203	SLC24A3
rs932459	chr20:19270329	0.16	-0.042	0.0447	0.348	-0.319	0.232	0.168	0	0.922	SLC24A3
rs3790283	chr20:19661692	0.36	-0.0213	0.0342	0.534	-0.15	0.178	0.398	0	0.1179	SLC24A3
rs3790285	chr20:19662037	0.36	-0.0213	0.0342	0.534	-0.15	0.178	0.398	0	0.1151	SLC24A3
rs2424317	chr20:20277314	0.24	-0.0218	0.0377	0.562	-0.409	0.195	0.0362	0	0.1575	CFAP61
rs17401989	chr20:20277539	0.06	0.0223	0.0667	0.739	-0.0635	0.345	0.854	0	0.7806	CFAP61
rs6050513	chr20:25274052	0.05	0.0354	0.0774	0.647	0.551	0.4	0.168	0	0.2837	PYGB
rs2151437	chr20:32333144	0.4	-0.0253	0.034	0.457	0.0691	0.176	0.696	0	0.7816	KIF3B
rs959829	chr20:34758244	0.37	-0.0279	0.0344	0.417	-0.265	0.178	0.137	0	0.7527	NCOA6
rs1033798	chr20:35132142	0.02	0.0609	0.111	0.582	-0.203	0.577	0.725	0	0.4364	EDEM2
rs1033799	chr20:35132230	0.13	0.11	0.0499	0.0276	0.258	0.26	0.322	0	0.05667	EDEM2
rs6060373	chr20:35326405	0.38	0.0278	0.0355	0.434	0.111	0.184	0.546	0	0.9846	UQCC1
rs17092565	chr20:35326442	0.06	0.0151	0.0714	0.833	0.34	0.369	0.357	0	0.773	UQCC1
rs1146264	chr20:36860602	0.48	0.0329	0.0329	0.316	0.0355	0.17	0.835	0	0.6717	SOGA1
rs6067463	chr20:37733834	0.32	-0.061	0.0361	0.0913	0.0627	0.187	0.738	0	0.08701	CTNNBL1
rs4811238	chr20:37863280	0.25	-0.0332	0.0384	0.388	-0.155	0.199	0.437	0	0.3375	CTNNBL1
rs3746467	chr20:38210895	0.47	-0.0243	0.0338	0.471	-0.159	0.175	0.364	0	0.2229	KIAA1755
rs742745	chr20:40679023	0.13	0.0201	0.05	0.688	-0.589	0.258	0.0228	0	0.7491	MAFB
rs7273962	chr20:42780324	0.09	-0.0373	0.0571	0.513	0.0154	0.296	0.959	0	0.1968	PTPRT
rs6030812	chr20:43372371	0.18	0.0455	0.0433	0.293	0.0366	0.224	0.87	0	0.7805	PTPRT / SRSF6
rs6031256	chr20:43954977	0.23	-0.0282	0.0395	0.475	-0.152	0.204	0.457	0	0.1762	TOX2
rs11086914	chr20:43955031	0.09	-0.0495	0.0587	0.4	-0.511	0.303	0.0925	0	0.7028	TOX2
rs11086915	chr20:43955093	0.09	-0.0442	0.0591	0.454	-0.508	0.305	0.0961	0	0.9318	TOX2
rs6124611	chr20:43991445	0.14	-0.0309	0.0483	0.522	-0.401	0.25	0.109	0	0.1133	TOX2
rs6031627	chr20:44485290	0.11	-0.0651	0.0533	0.222	-0.0656	0.278	0.814	0	0.2823	TTPAL
rs16990934	chr20:45924555	0.04	0.0066	0.0832	0.937	-0.383	0.436	0.38	0	0.9831	PCIF1 / PLTP
rs3848715	chr20:45936043	0.49	-0.0216	0.0326	0.508	0.382	0.169	0.0239	0	0.05348	PCIF1
rs13040414	chr20:46353696	0.11	0.0189	0.0521	0.716	0.0356	0.27	0.895	0	0.3526	SLC35C2
rs3787317	chr20:49424674	0.05	-0.0752	0.0731	0.304	0.199	0.378	0.599	0	0.1281	KCNB1
rs237472	chr20:49427199	0.07	0.0464	0.067	0.489	-0.212	0.347	0.54	0	0.1067	KCNB1
rs237473	chr20:49427273	0.26	0.0281	0.037	0.447	0.145	0.193	0.452	0	0.6669	KCNB1
rs237475	chr20:49432969	0.48	-0.0222	0.0324	0.494	0.138	0.168	0.411	0	0.2379	KCNB1
rs6019839	chr20:49440124	0.09	-0.0609	0.0568	0.285	-0.129	0.295	0.661	0	0.1114	KCNB1
rs802950	chr20:49469295	0.34	0.0193	0.0349	0.58	0.182	0.181	0.314	0	0.4462	KCNB1
rs5602	chr20:49505441	0.48	0.0754	0.033	0.0226	-0.00106	0.172	0.995	0	0.08878	PTGIS
rs5601	chr20:49505603	0.02	-0.165	0.109	0.131	-0.626	0.564	0.268	0	0.6317	PTGIS
rs1570179	chr20:50550174	0.35	-0.00724	0.035	0.836	-0.0486	0.181	0.789	0	0.05072	PTPN1
rs6015426	chr20:59063760	0.42	0.00554	0.0339	0.87	0.00573	0.176	0.974	0	0.8496	PRELID3B / ZNF831
rs6070709	chr20:59064044	0.42	0.00466	0.0338	0.89	0.00365	0.176	0.983	0	0.8994	PRELID3B / ZNF831
rs6090300	chr20:63206207	0.3	-0.00369	0.0361	0.919	0.14	0.187	0.455	0	0.04529	YTHDF1
rs4603829	chr20:63337540	0.36	-0.0376	0.0337	0.264	-0.312	0.174	0.0738	0	0.01825	CHRNA4 / COL20A1
rs4809563	chr20:63446177	0.48	0.0352	0.0332	0.288	0.143	0.172	0.407	0	0.3042	KCNQ2
rs12626770	chr21:14086358	0.17	0.00234	0.0444	0.958	-0.023	0.23	0.92	0	0.1304	LIPI
rs7281456	chr21:14096393	0.35	0.00613	0.0347	0.86	0.037	0.18	0.837	0	0.1491	LIPI
rs2822404	chr21:14101832	0.17	0.0126	0.0446	0.777	0.0509	0.231	0.825	0	0.1034	LIPI
rs2822405	chr21:14101854	0.35	0.0156	0.0346	0.653	0.0521	0.179	0.771	0	0.1089	LIPI
rs2822696	chr21:14489134	0.09	0.0468	0.0581	0.421	0.498	0.301	0.0981	0	0.9039	SAMSN1
rs2070657	chr21:25982704	0.19	0.0602	0.0419	0.151	-0.0456	0.218	0.834	0	0.6934	APP
rs2830053	chr21:26099394	0.1	0.0577	0.055	0.294	0.125	0.285	0.66	0	0.9742	APP
rs4172	chr21:26653142	0.2	0.00199	0.0422	0.962	0.211	0.219	0.336	0	0.0565	ADAMTS1 / CYYR1
rs461119	chr21:29775649	0.32	-0.0467	0.0355	0.188	0.0688	0.184	0.708	0	0.4266	GRIK1
rs2268212	chr21:29814577	0.07	-0.0377	0.063	0.55	0.0978	0.326	0.764	0	0.6612	GRIK1
rs4816375	chr21:30821235	0.5	-0.0296	0.0326	0.365	0.109	0.169	0.521	0	0.7481	KRTAP7-1 / KRTAP8-1
rs2833274	chr21:31117239	0.39	-0.0106	0.0333	0.75	0.0437	0.173	0.8	0	0.1144	TIAM1
rs1414193	chr21:31363269	0.27	-0.0333	0.0369	0.367	-0.0384	0.192	0.841	0	0.1333	TIAM1
rs12482513	chr21:31363492	0.06	-0.109	0.0674	0.105	-0.181	0.351	0.606	0	0.0322	TIAM1
rs542178	chr21:31363854	0.35	-0.00236	0.0344	0.945	0.13	0.178	0.464	0	0.218	TIAM1
rs505925	chr21:31424350	0.07	0.00816	0.0641	0.899	0.502	0.333	0.132	0	0.7593	TIAM1
rs2250608	chr21:31498239	0.2	-0.00851	0.0411	0.836	-0.0144	0.213	0.946	0	0.6177	TIAM1
rs2284543	chr21:31509375	0.24	-0.0488	0.0387	0.207	-0.0035	0.201	0.986	0	0.6372	TIAM1
rs2833469	chr21:31593061	0.13	0.00525	0.0498	0.916	0.209	0.258	0.416	0	0.7567	SOD1 / TIAM1
rs2833516	chr21:31799136	0.21	0.0288	0.04	0.472	0.153	0.208	0.461	0	0.5064	HUNK / SCAF4
rs16988716	chr21:31992556	0.21	0.0107	0.0399	0.788	-0.0992	0.207	0.632	0	0.98	HUNK
rs3746854	chr21:32000038	0.22	-0.0228	0.0398	0.567	-0.258	0.206	0.21	0	0.8867	HUNK
rs2833598	chr21:32000133	0.22	0.00332	0.0396	0.933	-0.19	0.205	0.355	0	0.6369	HUNK
rs3746856	chr21:32000436	0.38	-0.00147	0.0344	0.966	0.291	0.178	0.102	0	0.4899	HUNK
rs2833743	chr21:32249246	0.09	-0.0767	0.0603	0.203	0.0094	0.312	0.976	0	0.6701	MIS18A
rs1108000	chr21:33829643	0.17	-0.00878	0.0435	0.84	0.189	0.225	0.401	0	0.1769	ITSN1
rs2834328	chr21:33991374	0.18	0.0808	0.0425	0.0573	0.126	0.22	0.567	-0.001	0.01703	MRPS6
rs11088268	chr21:33991458	0.14	-0.00433	0.0458	0.925	0.117	0.238	0.623	0	0.9139	MRPS6
rs3827184	chr21:36289388	0.41	0.00718	0.0334	0.83	-0.204	0.173	0.239	0	0.7475	DOP1B
rs378999	chr21:39062394	0.35	0.0729	0.0339	0.0316	0.377	0.176	0.0327	0	0.03892	ETS2 / PSMG1
rs370660	chr21:39062573	0.35	0.071	0.0339	0.0366	0.349	0.176	0.0478	0	0.04997	ETS2 / PSMG1
rs2838895	chr21:45357576	0.34	-0.0313	0.0336	0.352	0.0385	0.174	0.825	0	0.05662	COL18A1 / POFUT2
rs2839329	chr21:46564650	0.3	0.0278	0.0353	0.431	0.0408	0.183	0.824	0	0.1188	DIP2A
rs1076113	chr22:17885381	0.13	0.044	0.0497	0.376	0.518	0.257	0.0437	0	0.2036	MICAL3
rs9605473	chr22:17980500	0.26	-0.00967	0.0368	0.793	0.026	0.191	0.891	0	0.1351	MICAL3
rs17207304	chr22:18066386	0.03	-0.0565	0.0982	0.565	-0.256	0.507	0.614	0	0.5279	PEX26
rs5992165	chr22:18066408	0.41	0.00943	0.034	0.781	-0.372	0.176	0.0347	0	0.338	PEX26
rs807673	chr22:19170603	0.11	-0.0185	0.0532	0.729	0.229	0.277	0.409	0	0.6586	SLC25A1
rs404060	chr22:20176837	0.43	0.0227	0.0335	0.499	0.187	0.174	0.282	0	0.1023	CCDC188 / RTN4R
rs385773	chr22:20177066	0.46	0.0166	0.0335	0.62	0.144	0.174	0.406	0	0.1017	CCDC188 / RTN4R
rs5997411	chr22:20429198	0.18	-0.00236	0.044	0.957	0.219	0.228	0.336	0	0.2365	SCARF2
rs8137004	chr22:20429434	0.13	0.0207	0.0485	0.669	0.0234	0.252	0.926	0	0.5523	SCARF2
rs11705359	chr22:20567068	0.15	0.00797	0.0455	0.861	0.268	0.236	0.256	0	0.9088	MED15
rs9610216	chr22:21744398	0.28	-0.0624	0.0368	0.0901	-0.263	0.191	0.167	0	0.8519	MAPK1 / YPEL1
rs2000467	chr22:23899346	0.35	0.00679	0.034	0.842	0.0396	0.176	0.822	0	0.9532	MIF
rs17004049	chr22:23899407	0.06	0.0146	0.0678	0.829	-0.141	0.351	0.687	0	0.5246	MIF
rs2000468	chr22:23899424	0.46	0.0304	0.0331	0.36	0.0297	0.172	0.863	0	0.7954	MIF
rs1892714	chr22:23927171	0.17	0.0364	0.0429	0.396	0.244	0.223	0.274	0	0.1444	GSTT2B / MIF
rs1892715	chr22:23927243	0.17	0.0364	0.0429	0.396	0.244	0.223	0.274	0	0.1389	GSTT2B / MIF
rs5996780	chr22:24867273	0.12	0.0142	0.0491	0.773	0.131	0.255	0.607	0	0.5388	SGSM1
rs713880	chr22:25091877	0.16	-0.0405	0.0453	0.372	-0.164	0.235	0.486	0	0.6121	KIAA1671
rs9612858	chr22:25095760	0.09	0.0923	0.057	0.106	0.307	0.295	0.299	0	0.2692	KIAA1671
rs16980590	chr22:25701001	0.02	-0.0824	0.127	0.517	-0.876	0.656	0.182	-0.001	0.1497	GRK3
rs3730312	chr22:25718224	0.02	-0.0701	0.134	0.602	-0.791	0.693	0.254	0	0.1421	GRK3
rs8136086	chr22:26425503	0.1	-0.0507	0.0561	0.366	-0.134	0.293	0.648	0	0.003639	ASPHD2
rs744016	chr22:26646142	0.16	0.0207	0.0443	0.64	0.619	0.231	0.00737	0	0.1994	CRYBA4
rs11703779	chr22:31926398	0.32	0.00106	0.0349	0.976	0.238	0.181	0.19	0	0.3931	ENSG00000285404
rs11703587	chr22:31926428	0.28	-0.00543	0.0366	0.882	0.177	0.19	0.353	0	0.4008	ENSG00000285404
rs5754429	chr22:33105570	0.14	-0.0348	0.0466	0.455	0.193	0.241	0.425	0	0.7992	LARGE1 / SYN3
rs5749557	chr22:33105757	0.47	0.0667	0.033	0.0436	0.153	0.171	0.373	0	0.5618	LARGE1 / SYN3
rs5998905	chr22:33390184	0.29	0.000637	0.0359	0.986	0.142	0.187	0.447	0	0.8072	LARGE1
rs9609775	chr22:33390265	0.12	-0.0302	0.05	0.546	0.0281	0.261	0.914	0	0.6279	LARGE1
rs2267299	chr22:33829494	0.2	0.0215	0.0404	0.595	0.135	0.209	0.519	0	0.3042	LARGE1
rs470109	chr22:35523790	0.09	0.0128	0.0578	0.825	-0.0817	0.301	0.786	0	0.3993	RASD2
rs139060	chr22:35523884	0.07	0.0799	0.0677	0.238	-0.128	0.353	0.717	0	0.3908	RASD2
rs2284016	chr22:36700749	0.4	0.0691	0.0335	0.0391	-0.17	0.174	0.327	0	0.3757	CACNG2
rs17749540	chr22:36971495	0.15	0.0383	0.046	0.405	-0.00278	0.238	0.991	0	0.3057	CSF2RB / TEX33
rs2858472	chr22:36971682	0.33	-0.0519	0.0353	0.142	-0.0391	0.183	0.831	0	0.4303	CSF2RB / TEX33
rs713939	chr22:37330619	0.46	-0.0251	0.033	0.447	-0.185	0.171	0.279	0	0.2775	CYTH4 / ELFN2
rs12628135	chr22:37669648	0.41	0.0242	0.0338	0.474	-0.0459	0.175	0.793	0	0.9013	LGALS1 / PDXP
rs11089885	chr22:38413480	0.45	-0.0444	0.0338	0.19	-0.221	0.175	0.206	0	0.7177	KCNJ4 / TPTEP2-CSNK1E
rs933218	chr22:43422273	0.38	0.00651	0.0334	0.846	-0.0397	0.173	0.819	0	0.7519	MPPED1
rs2076666	chr22:43484626	0.48	0.0374	0.0331	0.258	-0.0866	0.171	0.613	0	0.6187	MPPED1
rs6006546	chr22:43795643	0.34	0.0221	0.0356	0.536	-0.229	0.185	0.214	0	0.8936	EFCAB6
rs8136755	chr22:43819093	0.24	0.024	0.0379	0.527	0.0801	0.197	0.685	0	0.7996	EFCAB6 / SULT4A1
rs6006471	chr22:43992328	0.1	0.0482	0.0541	0.373	0.257	0.28	0.36	0	0.1498	SAMM50
rs5764451	chr22:43992457	0.21	0.0249	0.041	0.544	-0.076	0.213	0.721	0	0.6501	SAMM50
rs3788604	chr22:43992537	0.4	-0.0345	0.0342	0.314	-0.0786	0.178	0.659	0	0.3746	SAMM50
rs3827386	chr22:43993512	0.15	0.0555	0.0464	0.233	0.11	0.243	0.653	0	0.58	SAMM50
rs2284152	chr22:44051068	0.42	-0.00993	0.0329	0.763	0.211	0.171	0.216	0	0.247	PARVB
rs9614203	chr22:44129494	0.3	-0.0158	0.0354	0.655	0.0323	0.184	0.86	0	0.7051	PARVB
rs41377744	chr22:44129620	0.04	0.0371	0.0838	0.658	0.521	0.437	0.234	0	0.64	PARVB
rs12628899	chr22:44129859	0.24	0.0198	0.0381	0.605	-0.143	0.198	0.47	0	0.5197	PARVB
rs760988	chr22:44153740	0.04	0.0536	0.0856	0.531	0.542	0.444	0.223	0	0.555	PARVB
rs139160	chr22:44201624	0.29	-0.00967	0.0357	0.786	-0.202	0.185	0.276	0	0.2095	PARVG
rs139163	chr22:44202049	0.39	0.0253	0.0339	0.457	0.242	0.176	0.17	0	0.3738	PARVG
rs139166	chr22:44202726	0.36	0.0218	0.0348	0.531	0.271	0.181	0.134	0	0.2662	PARVG
rs9614909	chr22:44380746	0.33	0.0118	0.0351	0.736	-0.0621	0.182	0.733	0	0.564	RTL6 / SHISAL1
rs2076096	chr22:44538107	0.06	0.0675	0.0711	0.343	0.433	0.371	0.243	0	0.9458	RTL6
rs4074135	chr22:50325628	0.4	0.04	0.0333	0.23	0.0462	0.173	0.79	0	0.2077	DENND6B
rs3091400	chr22:50620690	0.22	0.0271	0.0391	0.489	0.0748	0.203	0.712	0	0.2268	ARSA / MAPK8IP2

## Sheet: Table_S9_npy_variants
Supplementary Table 9. Association of variants within 100 kb of NPY variant rs3940268 with neuritic plaque burden, amyloid β and AD status. MAF = minor allele frequency; beta = effect size; std. err = standard error.
RSID	LOC	MAF	Neuritic Plaque Burden			Amyloid Beta Density			AD Status
			Beta	Std. Err.	P-value	Beta	Std. Err.	P-value	Beta	P-value
rs2113502	chr7:24073945	0.21	-0.0501	0.0412	0.224	0.0197	0.214	0.927	9.8e-05	0.912
rs17148778	chr7:24086699	0.21	-0.0489	0.0413	0.237	0.00774	0.214	0.971	5.37e-05	0.955
rs272669	chr7:24090269	0.34	-0.0595	0.0351	0.09	0.0652	0.182	0.72	-0.000115	0.671
rs1494194	chr7:24090508	0.21	-0.0481	0.0412	0.244	0.0241	0.214	0.91	-9.33e-05	0.877
rs175374	chr7:24092871	0.45	0.0549	0.0329	0.0951	-0.253	0.171	0.138	-1.58e-05	0.543
rs1908272	chr7:24094100	0.32	-0.0658	0.0353	0.0629	0.114	0.183	0.534	1.08e-05	0.815
rs13237798	chr7:24097887	0.2	-0.0609	0.0418	0.145	0.0137	0.217	0.949	-1.81e-05	0.827
rs759869	chr7:24103309	0.26	-0.0286	0.0367	0.436	0.276	0.19	0.147	-1.68e-05	0.302
rs730626	chr7:24103396	0.28	-0.0432	0.0367	0.239	0.0732	0.19	0.7	-2.36e-05	0.726
rs10251576	chr7:24103839	0.08	0.00564	0.0612	0.927	0.121	0.317	0.702	-1.31e-05	0.969
rs10251689	chr7:24103874	0.28	-0.0432	0.0367	0.239	0.0732	0.19	0.7	-1.76e-05	0.666
rs6963492	chr7:24104704	0.28	-0.0432	0.0367	0.239	0.0732	0.19	0.7	3.2e-07	0.755
rs17287854	chr7:24108825	0.1	-0.0927	0.0543	0.0885	0.0782	0.283	0.782	-2.56e-05	0.984
rs272711	chr7:24110323	0.47	-0.0132	0.0334	0.692	0.114	0.173	0.511	3.4e-05	0.779
rs17288003	chr7:24111556	0.15	0.0249	0.046	0.589	-0.115	0.238	0.631	7.84e-05	0.779
rs272708	chr7:24112232	0.39	0.0548	0.0328	0.0955	-0.118	0.171	0.489	-0.000204	0.362
rs1389653	chr7:24112678	0.49	-0.00427	0.0332	0.898	0.128	0.172	0.458	-5.49e-05	0.98
rs272706	chr7:24113298	0.49	0.0109	0.0336	0.745	-0.216	0.174	0.215	3.24e-05	0.441
rs17148818	chr7:24116799	0.06	-0.021	0.0678	0.756	0.422	0.352	0.231	7.13e-05	0.95
rs1908268	chr7:24119329	0.47	0.0244	0.0331	0.461	0.191	0.172	0.266	-2.76e-06	0.831
rs17360344	chr7:24120550	0.42	0.0273	0.0336	0.417	-0.255	0.174	0.144	-6.25e-05	0.878
rs17148836	chr7:24125099	0.04	0.0541	0.0833	0.517	-0.176	0.442	0.691	8.75e-05	0.334
rs172063	chr7:24126684	0.29	-0.049	0.0354	0.167	-0.216	0.184	0.241	5.27e-05	0.124
rs272666	chr7:24127526	0.29	-0.0445	0.0355	0.21	-0.212	0.184	0.25	-0.000113	0.117
rs272665	chr7:24128076	0.29	-0.046	0.0351	0.19	-0.24	0.182	0.187	-3.8e-06	0.134
rs272663	chr7:24128655	0.19	-0.0417	0.0417	0.318	-0.266	0.216	0.217	0.000112	0.143
rs272662	chr7:24128700	0.47	0.0216	0.0331	0.514	0.2	0.172	0.243	-1.38e-05	0.889
rs156269	chr7:24129299	0.4	0.0592	0.0336	0.0789	0.229	0.175	0.191	7.85e-05	0.776
rs156267	chr7:24129779	0.3	-0.0604	0.0348	0.083	-0.231	0.181	0.202	4.76e-05	0.092
rs6952104	chr7:24132308	0.47	0.0176	0.0333	0.596	0.161	0.173	0.352	1.4e-05	0.97
rs198736	chr7:24136234	0.4	0.0582	0.034	0.0872	0.204	0.177	0.249	0.000114	0.846
rs198730	chr7:24137781	0.4	0.0577	0.034	0.0904	0.201	0.177	0.255	1.01e-05	0.898
rs198728	chr7:24138028	0.4	0.0577	0.034	0.0904	0.201	0.177	0.255	8.25e-05	0.934
rs115063	chr7:24138216	0.4	0.0565	0.0343	0.1	0.181	0.179	0.312	0.000101	0.999
rs198727	chr7:24138234	0.4	0.0524	0.0343	0.127	0.18	0.179	0.314	1.79e-05	0.924
rs115062	chr7:24138254	0.4	0.0542	0.0344	0.116	0.186	0.179	0.298	6.02e-05	0.933
rs198723	chr7:24139408	0.39	0.0627	0.034	0.0655	0.221	0.177	0.213	2.06e-05	0.837
rs198712	chr7:24141436	0.39	0.065	0.034	0.0564	0.222	0.177	0.21	-2.86e-05	0.869
rs198711	chr7:24141647	0.39	0.0642	0.0341	0.0595	0.201	0.177	0.258	2.88e-05	0.87
rs6461782	chr7:24141859	0.21	0.0542	0.0407	0.183	-0.126	0.211	0.551	1.9e-05	0.172
rs6977587	chr7:24142324	0.21	0.0552	0.041	0.179	-0.123	0.213	0.564	-6.32e-05	0.197
rs198701	chr7:24143494	0.4	0.0635	0.034	0.0622	0.22	0.177	0.213	-4.74e-05	0.924
rs198700	chr7:24143590	0.39	-0.103	0.0326	0.00156	-0.121	0.17	0.476	5.28e-05	0.211
rs1494192	chr7:24147194	0.21	0.0552	0.041	0.179	-0.123	0.213	0.564	3.4e-05	0.197
rs2905863	chr7:24148000	0.4	0.0706	0.034	0.038	0.271	0.177	0.126	2.13e-05	0.91
rs198311	chr7:24152143	0.49	0.0652	0.0336	0.0527	0.218	0.175	0.213	-0.000152	0.973
rs17290092	chr7:24155371	0.14	-0.008	0.0468	0.864	-0.394	0.245	0.107	8.19e-05	0.91
rs169151	chr7:24157458	0.37	-0.124	0.0335	0.00022	-0.249	0.175	0.154	0.000166	0.434
rs156282	chr7:24160479	0.38	-0.139	0.0334	3.68e-05	-0.283	0.175	0.105	8.73e-05	0.438
rs156279	chr7:24162479	0.37	-0.125	0.0336	0.000217	-0.249	0.175	0.156	-1.97e-05	0.418
rs156270	chr7:24165963	0.18	-0.115	0.0419	0.00613	-0.28	0.217	0.199	-2.57e-05	0.0576
rs2189494	chr7:24167409	0.1	-0.0272	0.0537	0.613	-0.497	0.278	0.0747	-0.00025	0.469
rs12534269	chr7:24168916	0.1	-0.0238	0.0543	0.661	-0.452	0.281	0.109	2.35e-05	0.585
rs2097791	chr7:24169103	0.22	-0.16	0.039	4.39e-05	-0.296	0.204	0.146	1.73e-05	0.116
rs3940268	chr7:24173077	0.38	-0.133	0.0336	8.21e-05	-0.256	0.175	0.145	3.37e-06	0.371
rs156318	chr7:24173737	0.38	-0.133	0.0336	7.75e-05	-0.258	0.175	0.141	6.45e-05	0.364
rs156310	chr7:24177191	0.38	-0.131	0.0335	9.56e-05	-0.257	0.175	0.142	5.31e-05	0.337
rs156308	chr7:24178378	0.41	-0.121	0.0331	0.00027	-0.24	0.173	0.164	0.000186	0.251
rs17369508	chr7:24180023	0.05	-0.0525	0.0733	0.474	0.625	0.381	0.101	-5.69e-05	0.58
rs17369536	chr7:24180176	0.18	-0.00608	0.0424	0.886	-0.0126	0.221	0.955	-0.000102	0.884
rs156301	chr7:24183905	0.23	-0.161	0.0382	2.67e-05	-0.302	0.199	0.131	4.91e-05	0.132
rs1304531	chr7:24187716	0.23	-0.16	0.0383	3.03e-05	-0.296	0.2	0.139	7.11e-05	0.115
rs10487600	chr7:24193965	0.13	0.011	0.0473	0.817	-0.289	0.247	0.243	-6.63e-05	0.946
rs10487601	chr7:24194045	0.13	0.011	0.0473	0.817	-0.289	0.247	0.243	0.000112	0.952
rs17369837	chr7:24195025	0.18	-0.00876	0.0424	0.836	-0.0207	0.221	0.925	-0.000169	0.71
rs156293	chr7:24197136	0.23	-0.162	0.0385	2.87e-05	-0.286	0.201	0.155	4.41e-05	0.102
rs156284	chr7:24199494	0.28	-0.152	0.0356	2.24e-05	-0.104	0.186	0.579	9.65e-05	0.21
rs156283	chr7:24199565	0.28	-0.15	0.0356	2.7e-05	-0.0941	0.186	0.614	0.000118	0.187
rs963829	chr7:24204950	0.43	-0.122	0.0328	0.000202	-0.242	0.171	0.159	0.000143	0.253
rs10254428	chr7:24205008	0.43	0.0581	0.0336	0.0836	0.131	0.174	0.452	0.000121	0.592
rs2107310	chr7:24207069	0.1	-0.00884	0.0552	0.873	-0.428	0.286	0.135	-0.000349	0.676
rs198277	chr7:24209252	0.24	-0.108	0.0376	0.0042	-0.257	0.196	0.19	-2.87e-05	0.04
rs16873590	chr7:24209339	0.04	-0.223	0.0879	0.0112	-0.143	0.456	0.754	-0.000195	0.599
rs198275	chr7:24209850	0.2	-0.131	0.0399	0.00103	-0.296	0.207	0.154	2.94e-05	0.073
rs2253753	chr7:24212180	0.32	-0.137	0.0344	6.85e-05	-0.106	0.18	0.556	-1.52e-05	0.125
rs2642265	chr7:24213443	0.24	-0.109	0.0376	0.00379	-0.262	0.196	0.182	5.35e-06	0.037
rs2813829	chr7:24213549	0.38	-0.0984	0.0335	0.00333	-0.224	0.174	0.199	4.98e-06	0.193
rs2172676	chr7:24214061	0.2	-0.132	0.0399	0.001	-0.301	0.207	0.147	0.000368	0.0703
rs2642263	chr7:24214240	0.24	-0.109	0.0379	0.00408	-0.259	0.198	0.191	-1.72e-05	0.0374
rs6968858	chr7:24214501	0.04	-0.223	0.0879	0.0112	-0.143	0.456	0.754	0.000269	0.576
rs16224	chr7:24215422	0.2	-0.131	0.0403	0.00121	-0.272	0.21	0.195	7.64e-05	0.0863
rs16218	chr7:24218036	0.27	-0.141	0.0363	0.000111	-0.294	0.189	0.121	0.000326	0.107
rs16217	chr7:24218087	0.27	-0.14	0.0363	0.000124	-0.289	0.189	0.128	3.51e-05	0.104
rs3025153	chr7:24220303	0.05	-0.03	0.0725	0.679	0.622	0.377	0.0994	1.4e-05	0.913
rs198292	chr7:24221445	0.27	-0.14	0.0363	0.000124	-0.289	0.189	0.128	4.42e-05	0.135
rs16214	chr7:24224754	0.04	-0.242	0.0818	0.00323	-0.373	0.425	0.38	2.81e-05	0.454
rs16213	chr7:24224894	0.39	-0.0838	0.0337	0.013	-0.301	0.175	0.0859	-0.000122	0.441
rs16485	chr7:24225213	0.04	-0.225	0.0886	0.0111	-0.14	0.459	0.76	0.000391	0.589
rs198285	chr7:24225489	0.49	0.0825	0.0329	0.0124	0.231	0.171	0.178	6.13e-05	0.066
rs12055984	chr7:24226427	0.09	-0.0337	0.0561	0.548	0.196	0.291	0.5	-0.000235	0.128
rs10268827	chr7:24226485	0.25	0.0832	0.0374	0.0263	0.079	0.195	0.685	6.47e-05	0.791
rs3025149	chr7:24227681	0.08	-0.015	0.0581	0.796	0.305	0.301	0.311	-5.92e-05	0.194
rs16210	chr7:24227739	0.12	0.0131	0.0513	0.798	-0.0306	0.266	0.908	-0.000252	0.161
rs11760792	chr7:24228768	0.27	0.0146	0.0371	0.695	0.0716	0.193	0.71	4.66e-05	0.905
rs16208	chr7:24229459	0.3	-0.0294	0.0358	0.413	0.0755	0.186	0.685	-0.000154	0.0258
rs16207	chr7:24229586	0.3	-0.0294	0.0358	0.413	0.0755	0.186	0.685	-1.07e-05	0.0263
rs16206	chr7:24229742	0.13	-0.0558	0.0489	0.254	-0.207	0.253	0.414	0.000138	0.0266
rs16204	chr7:24229904	0.21	-0.0181	0.0412	0.661	-0.0122	0.214	0.955	-0.00018	0.0833
rs6950204	chr7:24232352	0.21	-0.0144	0.0412	0.727	0.0119	0.214	0.956	-0.000245	0.0899
rs12671462	chr7:24232951	0.13	-0.0537	0.0484	0.268	-0.201	0.251	0.423	0.000363	0.0249
rs16484	chr7:24233512	0.08	-0.0253	0.0576	0.66	0.27	0.299	0.367	-0.000107	0.259
rs3025144	chr7:24233540	0.03	0.0828	0.102	0.418	0.213	0.528	0.687	0.000939	0.0193
rs16198	chr7:24233611	0.3	-0.027	0.0359	0.452	0.0834	0.186	0.654	-5.17e-05	0.0266
rs16194	chr7:24234906	0.21	-0.0124	0.0411	0.763	0.0192	0.213	0.928	-0.000341	0.0915
rs12666025	chr7:24235134	0.21	-0.0124	0.0411	0.763	0.0192	0.213	0.928	-0.00028	0.0966
rs10259152	chr7:24236597	0.12	0.0206	0.051	0.686	-0.00294	0.264	0.991	-4.37e-05	0.143
rs17149017	chr7:24238861	0.11	-0.0205	0.0514	0.689	-0.15	0.266	0.573	0.000277	0.0596
rs16192	chr7:24240807	0.11	-0.0666	0.052	0.2	0.0295	0.27	0.913	9.33e-05	0.63
rs12700518	chr7:24241900	0.27	0.044	0.0373	0.239	0.145	0.194	0.454	3.19e-05	0.995
rs6461787	chr7:24242715	0.39	-0.0636	0.0337	0.0591	-0.0758	0.175	0.665	8.52e-06	0.965
rs12672642	chr7:24243934	0.21	-0.0421	0.0403	0.297	-0.245	0.21	0.243	0.000206	0.258
rs16185	chr7:24249950	0.33	-0.0554	0.0345	0.109	-0.025	0.179	0.889	-2.03e-05	0.848
rs16181	chr7:24253942	0.31	0.0255	0.035	0.467	0.0328	0.182	0.857	-3.52e-05	0.782
rs16180	chr7:24255131	0.37	-0.076	0.0338	0.0248	-0.139	0.176	0.428	-3.4e-05	0.836
rs16177	chr7:24256231	0.09	-0.146	0.0587	0.0129	0.133	0.306	0.664	1.31e-05	0.792
rs16176	chr7:24256388	0.37	-0.0755	0.0338	0.0259	-0.133	0.176	0.448	-1.65e-05	0.818
rs16174	chr7:24257463	0.05	-0.114	0.0801	0.154	-0.609	0.417	0.145	0.000166	0.29
rs16172	chr7:24257706	0.09	-0.15	0.0587	0.0109	0.102	0.305	0.739	7.92e-06	0.758
rs16170	chr7:24257839	0.27	-0.0263	0.0359	0.465	-0.139	0.186	0.456	-4.88e-05	0.988
rs12670418	chr7:24257973	0.03	-0.11	0.103	0.288	-0.907	0.536	0.0911	0.000119	0.331
rs12668380	chr7:24258162	0.03	-0.111	0.0978	0.258	-0.877	0.509	0.085	-0.000199	0.406
rs16168	chr7:24258952	0.17	-0.0349	0.0436	0.423	-0.132	0.226	0.559	-1.55e-05	0.339
rs2390961	chr7:24260028	0.27	-0.0254	0.0361	0.482	-0.134	0.187	0.473	2.5e-05	0.883
rs16166	chr7:24262601	0.34	-0.0651	0.034	0.056	-0.071	0.176	0.687	-0.000179	0.875
rs16163	chr7:24263718	0.03	-0.0361	0.109	0.742	-0.662	0.57	0.245	-1.71e-05	0.54
rs16162	chr7:24264188	0.07	-0.137	0.0645	0.0345	0.244	0.335	0.467	-8.05e-06	0.933
rs16150	chr7:24271405	0.04	-0.161	0.0802	0.0447	0.782	0.415	0.0598	-0.000117	0.598
rs16480	chr7:24271450	0.27	-0.0309	0.0358	0.39	-0.156	0.186	0.4	4.57e-05	0.929
rs13223753	chr7:24272109	0.13	-0.0521	0.0468	0.266	-0.0966	0.242	0.69	0.000171	0.625
rs4722339	chr7:24272598	0.27	-0.0309	0.0358	0.39	-0.156	0.186	0.4	-3.45e-05	0.931
rs10241609	chr7:24272675	0.1	-0.00948	0.0546	0.862	-0.143	0.283	0.615	-5.1e-05	0.228

## Sheet: Table_S10_ghr_variants
Supplementary Table 10. Association of variants within 100 kb of GHR variant rs10941583 with neuritic plaque burden, amyloid β and AD status. MAF = minor allele frequency; beta = effect size; std. err = standard error.
RSID	LOC	MAF	Neuritic Plaque Burden			Amyloid Beta Density			AD Status
			Beta	Std. Err.	P-value	Beta	Std. Err.	P-value	Beta	P-value
rs28943882	chr5:42595009	0.2	0.074	0.0405	0.0681	0.542	0.21	0.00976	-0.000174	0.507
rs11948453	chr5:42610015	0.21	0.0687	0.0397	0.0837	0.521	0.205	0.0113	-1.35e-05	0.73
rs13354167	chr5:42610307	0.2	0.0727	0.0406	0.0734	0.517	0.21	0.0138	2.75e-05	0.498
rs13182117	chr5:42611746	0.16	0.0718	0.0454	0.114	0.52	0.235	0.0272	0.000238	0.66
rs4866791	chr5:42617590	0.21	0.0721	0.0394	0.0677	0.549	0.204	0.00715	-6.17e-05	0.786
rs4554233	chr5:42619214	0.2	0.0744	0.0404	0.0658	0.525	0.209	0.0122	5.08e-05	0.577
rs7727694	chr5:42623843	0.08	0.0621	0.061	0.309	0.485	0.315	0.124	0.000224	0.0977
rs4594864	chr5:42624036	0.17	0.054	0.0438	0.218	0.541	0.226	0.0171	5.91e-05	0.458
rs4590183	chr5:42626104	0.28	0.0626	0.0368	0.0888	0.702	0.189	0.000222	3.36e-05	0.558
rs6451627	chr5:42627250	0.28	0.0626	0.0368	0.0888	0.702	0.189	0.000222	4.58e-05	0.566
rs6873545	chr5:42631162	0.28	0.0626	0.0368	0.0888	0.702	0.189	0.000222	8.05e-05	0.572
rs11948463	chr5:42640369	0.17	0.0409	0.0434	0.346	0.531	0.224	0.0182	2.56e-05	0.524
rs4413537	chr5:42645744	0.17	0.0409	0.0434	0.346	0.531	0.224	0.0182	-0.000132	0.509
rs7701605	chr5:42650368	0.26	0.0432	0.037	0.243	0.642	0.191	0.00079	-2.64e-05	0.733
rs4866792	chr5:42651122	0.17	0.0404	0.0435	0.354	0.518	0.225	0.0218	-7.81e-05	0.548
rs4242116	chr5:42655021	0.26	0.0432	0.037	0.243	0.642	0.191	0.00079	1.03e-05	0.738
rs12518067	chr5:42656498	0.26	0.0432	0.037	0.243	0.642	0.191	0.00079	-6.06e-05	0.75
rs7731163	chr5:42666796	0.08	0.041	0.0617	0.507	0.558	0.319	0.0802	-4.4e-05	0.112
rs6873794	chr5:42674103	0.17	0.0412	0.0436	0.345	0.532	0.225	0.0184	-4.28e-05	0.532
rs11739840	chr5:42678243	0.08	0.041	0.0617	0.507	0.558	0.319	0.0802	0.000142	0.115
rs6451634	chr5:42684835	0.17	0.0446	0.0437	0.308	0.554	0.226	0.0145	-4.74e-05	0.55
rs10038285	chr5:42689438	0.27	0.0678	0.0371	0.0677	0.754	0.191	8.72e-05	-9.07e-06	0.511
rs10941583	chr5:42691626	0.26	0.0715	0.0379	0.0595	0.708	0.196	0.000316	0.000217	0.306
rs7712778	chr5:42694205	0.03	-0.0385	0.0984	0.696	0.472	0.508	0.354	-1.99e-05	0.637
rs4273617	chr5:42695369	0.28	0.0613	0.036	0.089	0.715	0.186	0.000128	0.000106	0.386
rs6875431	chr5:42698979	0.03	-0.0385	0.0984	0.696	0.472	0.508	0.354	-0.000737	0.578
rs6179	chr5:42699942	0.28	0.0616	0.036	0.0876	0.708	0.186	0.000148	3.99e-05	0.409
rs10061833	chr5:42706655	0.28	0.0616	0.036	0.0876	0.708	0.186	0.000148	1.21e-05	0.378
rs7444761	chr5:42710402	0.24	0.0625	0.0381	0.101	0.65	0.197	0.00102	0.000169	0.458
rs17230998	chr5:42714590	0.04	0.0626	0.0814	0.442	0.00731	0.424	0.986	4.85e-05	0.603
rs2972781	chr5:42716224	0.03	-0.00523	0.0956	0.956	-0.264	0.497	0.595	-0.00102	0.174
rs6451641	chr5:42717427	0.24	0.0651	0.0381	0.0881	0.652	0.197	0.000985	4.12e-06	0.397
rs6180	chr5:42719137	0.44	-0.0877	0.0332	0.00835	-0.49	0.172	0.00445	1.55e-05	0.881
rs2910875	chr5:42719724	0.44	-0.087	0.0333	0.009	-0.485	0.172	0.00499	-0.000114	0.875
rs12518414	chr5:42721976	0.27	0.045	0.0372	0.227	-0.15	0.193	0.439	-7.58e-05	0.457
rs6895971	chr5:42728729	0.24	0.0622	0.0381	0.103	0.657	0.197	0.000893	-3.75e-05	0.421
rs6883543	chr5:42742411	0.3	0.0366	0.0362	0.312	-0.0708	0.188	0.706	-4.61e-05	0.358
rs11950069	chr5:42742696	0.3	0.0377	0.0363	0.299	-0.069	0.188	0.714	2.28e-05	0.365
rs4866954	chr5:42747060	0.3	0.0393	0.0364	0.281	-0.0795	0.189	0.674	-3.28e-05	0.397
rs12054838	chr5:42750075	0.27	0.0466	0.0375	0.215	-0.163	0.195	0.403	-0.000208	0.409
rs1559286	chr5:42751935	0.06	-0.114	0.0686	0.097	-0.398	0.355	0.262	2.73e-05	0.735
rs2972998	chr5:42763410	0.45	-0.0844	0.0331	0.0108	-0.491	0.171	0.00423	-3.02e-05	0.878
rs6899268	chr5:42771723	0.3	0.0378	0.0363	0.299	-0.0859	0.189	0.649	-3.56e-05	0.508
rs2910856	chr5:42781274	0.45	-0.0844	0.0331	0.0108	-0.491	0.171	0.00423	-3.17e-05	0.769
rs2910855	chr5:42782233	0.45	-0.0844	0.0331	0.0108	-0.491	0.171	0.00423	-9.79e-05	0.775
rs2973011	chr5:42782390	0.45	-0.0844	0.0331	0.0108	-0.491	0.171	0.00423	-1.37e-06	0.758
rs2459629	chr5:42790772	0.45	-0.0832	0.0331	0.0121	-0.49	0.171	0.00439	-1.05e-05	0.925
